# Supplementary material for: Inverse forgetting in unconscious episodic memory
Source: Sci Rep. 2022 Nov 29;12:20595. doi: 10.1038/s41598-022-25100-w (PMC9709067; doi:10.1038/s41598-022-25100-w)
Supplement: Supplementary file 1 — Supplementary Information 1. [file 41598_2022_25100_MOESM1_ESM.xlsx]

## Sheet: conscious_day_1
subject	alias	condition1	age	sex	edu	date	session1	enc_retr	stimulus	scenery	clip_nr	choreography	rt	button	given_answer	time	port_code	accuracy	retention	difficulty	Var22	Var23	Var24	Var25	del_style	Day_Night	digit_raw	digit_span	corsi_raw	corsi_span	chrono
10	jebu99	condition1	21	f	Matura	2020-08-09 19:24:00	session1	encoding	frosch1_li.jpg	Reptilien	1	18				7174	1		3minutes	difficulty 6					Intuitiv	Night	7	4	11	6	55
10	jebu99	condition1	21	f	Matura	2020-08-09 19:24:00	session1	encoding	frosch2_li.jpg	Reptilien	1	18				7841	2		3minutes	difficulty 6					Intuitiv	Night	7	4	11	6	55
10	jebu99	condition1	21	f	Matura	2020-08-09 19:24:00	session1	encoding	frosch3_li.jpg	Reptilien	1	18				8509	3		3minutes	difficulty 6					Intuitiv	Night	7	4	11	6	55
10	jebu99	condition1	21	f	Matura	2020-08-09 19:24:00	session1	encoding	frosch4_li.jpg	Reptilien	1	18				9176	4		3minutes	difficulty 6					Intuitiv	Night	7	4	11	6	55
10	jebu99	condition1	21	f	Matura	2020-08-09 19:24:00	session1	encoding	frosch4_li.jpg	Reptilien	1	18				9360	0		3minutes	difficulty 6					Intuitiv	Night	7	4	11	6	55
10	jebu99	condition1	21	f	Matura	2020-08-09 19:24:00	session1	encoding	guerteltier1_li.jpg	Reptilien	1	18				9844	5		3minutes	difficulty 6					Intuitiv	Night	7	4	11	6	55
10	jebu99	condition1	21	f	Matura	2020-08-09 19:24:00	session1	encoding	guerteltier2_li.jpg	Reptilien	1	18				10511	6		3minutes	difficulty 6					Intuitiv	Night	7	4	11	6	55
10	jebu99	condition1	21	f	Matura	2020-08-09 19:24:00	session1	encoding	guerteltier3_li.jpg	Reptilien	1	18				11178	7		3minutes	difficulty 6					Intuitiv	Night	7	4	11	6	55
10	jebu99	condition1	21	f	Matura	2020-08-09 19:24:00	session1	encoding	guerteltier4_li.jpg	Reptilien	1	18				11846	8		3minutes	difficulty 6					Intuitiv	Night	7	4	11	6	55
10	jebu99	condition1	21	f	Matura	2020-08-09 19:24:00	session1	encoding	guerteltier4_li.jpg	Reptilien	1	18				12029	0		3minutes	difficulty 6					Intuitiv	Night	7	4	11	6	55
10	jebu99	condition1	21	f	Matura	2020-08-09 19:25:00	session1	encoding	chamaeleon1_re.jpg	Reptilien	1	18				12513	9		3minutes	difficulty 6					Intuitiv	Night	7	4	11	6	55
10	jebu99	condition1	21	f	Matura	2020-08-09 19:25:00	session1	encoding	chamaeleon2_re.jpg	Reptilien	1	18				13181	10		3minutes	difficulty 6					Intuitiv	Night	7	4	11	6	55
10	jebu99	condition1	21	f	Matura	2020-08-09 19:25:00	session1	encoding	chamaeleon3_re.jpg	Reptilien	1	18				13848	11		3minutes	difficulty 6					Intuitiv	Night	7	4	11	6	55
10	jebu99	condition1	21	f	Matura	2020-08-09 19:25:00	session1	encoding	chamaeleon4_re.jpg	Reptilien	1	18				14515	12		3minutes	difficulty 6					Intuitiv	Night	7	4	11	6	55
10	jebu99	condition1	21	f	Matura	2020-08-09 19:25:00	session1	encoding	chamaeleon4_re.jpg	Reptilien	1	18				14699	0		3minutes	difficulty 6					Intuitiv	Night	7	4	11	6	55
10	jebu99	condition1	21	f	Matura	2020-08-09 19:25:00	session1	encoding	guerteltier5_li.jpg	Reptilien	1	18				15183	13		3minutes	difficulty 6					Intuitiv	Night	7	4	11	6	55
10	jebu99	condition1	21	f	Matura	2020-08-09 19:25:00	session1	encoding	guerteltier6_li.jpg	Reptilien	1	18				15850	14		3minutes	difficulty 6					Intuitiv	Night	7	4	11	6	55
10	jebu99	condition1	21	f	Matura	2020-08-09 19:25:00	session1	encoding	guerteltier7_li.jpg	Reptilien	1	18				16518	15		3minutes	difficulty 6					Intuitiv	Night	7	4	11	6	55
10	jebu99	condition1	21	f	Matura	2020-08-09 19:25:00	session1	encoding	guerteltier8_li.jpg	Reptilien	1	18				17185	16		3minutes	difficulty 6					Intuitiv	Night	7	4	11	6	55
10	jebu99	condition1	21	f	Matura	2020-08-09 19:25:00	session1	encoding	guerteltier8_li.jpg	Reptilien	1	18				17368	0		3minutes	difficulty 6					Intuitiv	Night	7	4	11	6	55
10	jebu99	condition1	21	f	Matura	2020-08-09 19:25:00	session1	encoding	landschildkroete1_re.jpg	Reptilien	1	18				17852	17		3minutes	difficulty 6					Intuitiv	Night	7	4	11	6	55
10	jebu99	condition1	21	f	Matura	2020-08-09 19:25:00	session1	encoding	landschildkroete2_re.jpg	Reptilien	1	18				18520	18		3minutes	difficulty 6					Intuitiv	Night	7	4	11	6	55
10	jebu99	condition1	21	f	Matura	2020-08-09 19:25:00	session1	encoding	landschildkroete3_re.jpg	Reptilien	1	18				19187	19		3minutes	difficulty 6					Intuitiv	Night	7	4	11	6	55
10	jebu99	condition1	21	f	Matura	2020-08-09 19:25:00	session1	encoding	landschildkroete4_re.jpg	Reptilien	1	18				19855	20		3minutes	difficulty 6					Intuitiv	Night	7	4	11	6	55
10	jebu99	condition1	21	f	Matura	2020-08-09 19:25:00	session1	encoding	landschildkroete4_re.jpg	Reptilien	1	18				20038	0		3minutes	difficulty 6					Intuitiv	Night	7	4	11	6	55
10	jebu99	condition1	21	f	Matura	2020-08-09 19:25:00	session1	encoding	kragenechse1_re.jpg	Reptilien	1	18				20522	21		3minutes	difficulty 6					Intuitiv	Night	7	4	11	6	55
10	jebu99	condition1	21	f	Matura	2020-08-09 19:25:00	session1	encoding	kragenechse2_re.jpg	Reptilien	1	18				21190	22		3minutes	difficulty 6					Intuitiv	Night	7	4	11	6	55
10	jebu99	condition1	21	f	Matura	2020-08-09 19:25:00	session1	encoding	kragenechse3_re.jpg	Reptilien	1	18				21857	23		3minutes	difficulty 6					Intuitiv	Night	7	4	11	6	55
10	jebu99	condition1	21	f	Matura	2020-08-09 19:25:00	session1	encoding	kragenechse4_re.jpg	Reptilien	1	18				22524	24		3minutes	difficulty 6					Intuitiv	Night	7	4	11	6	55
10	jebu99	condition1	21	f	Matura	2020-08-09 19:25:00	session1	encoding	kragenechse4_re.jpg	Reptilien	1	18				22708	0		3minutes	difficulty 6					Intuitiv	Night	7	4	11	6	55
10	jebu99	condition1	21	f	Matura	2020-08-09 19:25:00	session1	encoding	frosch5_li.jpg	Reptilien	1	18				23192	25		3minutes	difficulty 6					Intuitiv	Night	7	4	11	6	55
10	jebu99	condition1	21	f	Matura	2020-08-09 19:25:00	session1	encoding	frosch6_li.jpg	Reptilien	1	18				23859	26		3minutes	difficulty 6					Intuitiv	Night	7	4	11	6	55
10	jebu99	condition1	21	f	Matura	2020-08-09 19:25:00	session1	encoding	frosch7_li.jpg	Reptilien	1	18				24527	27		3minutes	difficulty 6					Intuitiv	Night	7	4	11	6	55
10	jebu99	condition1	21	f	Matura	2020-08-09 19:25:00	session1	encoding	frosch8_li.jpg	Reptilien	1	18				25194	28		3minutes	difficulty 6					Intuitiv	Night	7	4	11	6	55
10	jebu99	condition1	21	f	Matura	2020-08-09 19:25:00	session1	encoding	frosch8_li.jpg	Reptilien	1	18				25377	0		3minutes	difficulty 6					Intuitiv	Night	7	4	11	6	55
10	jebu99	condition1	21	f	Matura	2020-08-09 19:25:00	session1	encoding	chamaeleon5_re.jpg	Reptilien	1	18				25861	29		3minutes	difficulty 6					Intuitiv	Night	7	4	11	6	55
10	jebu99	condition1	21	f	Matura	2020-08-09 19:25:00	session1	encoding	chamaeleon6_re.jpg	Reptilien	1	18				26529	30		3minutes	difficulty 6					Intuitiv	Night	7	4	11	6	55
10	jebu99	condition1	21	f	Matura	2020-08-09 19:25:00	session1	encoding	chamaeleon7_re.jpg	Reptilien	1	18				27196	31		3minutes	difficulty 6					Intuitiv	Night	7	4	11	6	55
10	jebu99	condition1	21	f	Matura	2020-08-09 19:25:00	session1	encoding	chamaeleon8_re.jpg	Reptilien	1	18				27864	32		3minutes	difficulty 6					Intuitiv	Night	7	4	11	6	55
10	jebu99	condition1	21	f	Matura	2020-08-09 19:25:00	session1	encoding	chamaeleon8_re.jpg	Reptilien	1	18				28047	0		3minutes	difficulty 6					Intuitiv	Night	7	4	11	6	55
10	jebu99	condition1	21	f	Matura	2020-08-09 19:25:00	session1	encoding	kragenechse5_re.jpg	Reptilien	1	18				28531	33		3minutes	difficulty 6					Intuitiv	Night	7	4	11	6	55
10	jebu99	condition1	21	f	Matura	2020-08-09 19:25:00	session1	encoding	kragenechse6_re.jpg	Reptilien	1	18				29198	34		3minutes	difficulty 6					Intuitiv	Night	7	4	11	6	55
10	jebu99	condition1	21	f	Matura	2020-08-09 19:25:00	session1	encoding	kragenechse7_re.jpg	Reptilien	1	18				29866	35		3minutes	difficulty 6					Intuitiv	Night	7	4	11	6	55
10	jebu99	condition1	21	f	Matura	2020-08-09 19:25:00	session1	encoding	kragenechse8_re.jpg	Reptilien	1	18				30533	36		3minutes	difficulty 6					Intuitiv	Night	7	4	11	6	55
10	jebu99	condition1	21	f	Matura	2020-08-09 19:25:00	session1	encoding	kragenechse8_re.jpg	Reptilien	1	18				30716	0		3minutes	difficulty 6					Intuitiv	Night	7	4	11	6	55
10	jebu99	condition1	21	f	Matura	2020-08-09 19:25:00	session1	encoding	landschildkroete5_re.jpg	Reptilien	1	18				31201	37		3minutes	difficulty 6					Intuitiv	Night	7	4	11	6	55
10	jebu99	condition1	21	f	Matura	2020-08-09 19:25:00	session1	encoding	landschildkroete6_re.jpg	Reptilien	1	18				31868	38		3minutes	difficulty 6					Intuitiv	Night	7	4	11	6	55
10	jebu99	condition1	21	f	Matura	2020-08-09 19:25:00	session1	encoding	landschildkroete7_re.jpg	Reptilien	1	18				32535	39		3minutes	difficulty 6					Intuitiv	Night	7	4	11	6	55
10	jebu99	condition1	21	f	Matura	2020-08-09 19:25:00	session1	encoding	landschildkroete8_re.jpg	Reptilien	1	18				33203	40		3minutes	difficulty 6					Intuitiv	Night	7	4	11	6	55
10	jebu99	condition1	21	f	Matura	2020-08-09 19:25:00	session1	encoding	landschildkroete8_re.jpg	Reptilien	1	18				33386	0		3minutes	difficulty 6					Intuitiv	Night	7	4	11	6	55
10	jebu99	condition1	21	f	Matura	2020-08-09 19:28:00	session1	Consolidation		Reptilien	1	18				41996	65		3minutes	difficulty 6					Intuitiv	Night	7	4	11	6	55
10	jebu99	condition1	21	f	Matura	2020-08-09 19:28:00	session1	Instruction Retrieval		Reptilien	1	18				225165			3minutes	difficulty 6					Intuitiv	Night	7	4	11	6	55
10	jebu99	condition1	21	f	Matura	2020-08-09 19:28:00	session1	Background Picture		Reptilien	1	18				232206	45		3minutes	difficulty 6					Intuitiv	Night	7	4	11	6	55
10	jebu99	condition1	21	f	Matura	2020-08-09 19:28:00	session1	retrieval	chamaeleon_kragenechse.jpg	Reptilien	1	18	3476	1	zusammen	233240	51	correct	3minutes	difficulty 6		4	3	4	Intuitiv	Night	7	4	11	6	55
10	jebu99	condition1	21	f	Matura	2020-08-09 19:28:00	session1	retrieval	kragenechse_guerteltier.jpg	Reptilien	1	18	3334	2	nacheinander	242267	52	correct	3minutes	difficulty 6		4	4	2.5	Intuitiv	Night	7	4	11	6	55
10	jebu99	condition1	21	f	Matura	2020-08-09 19:29:00	session1	retrieval	landschildkroete_kragenechse.jpg	Reptilien	1	18	4058	1	zusammen	250960	53	correct	3minutes	difficulty 6		3	1	4	Intuitiv	Night	7	4	11	6	55
10	jebu99	condition1	21	f	Matura	2020-08-09 19:29:00	session1	retrieval	chamaeleon_guerteltier.jpg	Reptilien	1	18	4526	2	nacheinander	260187	54	incorrect	3minutes	difficulty 6		4	1	3.5	Intuitiv	Night	7	4	11	6	55
10	jebu99	condition1	21	f	Matura	2020-08-09 19:29:00	session1	retrieval	landschildkroete_guerteltier.jpg	Reptilien	1	18	3562	1	zusammen	269380	55	incorrect	3minutes	difficulty 6		4	3	3.5	Intuitiv	Night	7	4	11	6	55
10	jebu99	condition1	21	f	Matura	2020-08-09 19:29:00	session1	retrieval	frosch_kragenechse.jpg	Reptilien	1	18	2481	1	zusammen	276705	56	correct	3minutes	difficulty 6		4	5	4.5	Intuitiv	Night	7	4	11	6	55
10	jebu99	condition1	21	f	Matura	2020-08-09 19:29:00	session1	retrieval	frosch_guerteltier.jpg	Reptilien	1	18	2029	1	zusammen	283212	57	correct	3minutes	difficulty 6		3	1	4	Intuitiv	Night	7	4	11	6	55
10	jebu99	condition1	21	f	Matura	2020-08-09 19:29:00	session1	retrieval	frosch_chamaeleon.jpg	Reptilien	1	18	1887	1	zusammen	289369	58	correct	3minutes	difficulty 6		3	2	5.5	Intuitiv	Night	7	4	11	6	55
10	jebu99	condition1	21	f	Matura	2020-08-09 19:29:00	session1	retrieval	chamaeleon_landschildkroete.jpg	Reptilien	1	18	1885	1	zusammen	295242	59	correct	3minutes	difficulty 6		3	2	5	Intuitiv	Night	7	4	11	6	55
10	jebu99	condition1	21	f	Matura	2020-08-09 19:29:00	session1	retrieval	frosch_landschildkroete.jpg	Reptilien	1	18	2350	1	zusammen	301232	60	correct	3minutes	difficulty 6		3	4	5.5	Intuitiv	Night	7	4	11	6	55
10	jebu99	condition1	21	f	Matura	2020-08-09 19:30:00	session1	encoding	bisam1_li.jpg	Fluss	2	1				313529	1		immediate	difficulty 1					Intuitiv	Night	7	4	11	6	55
10	jebu99	condition1	21	f	Matura	2020-08-09 19:30:00	session1	encoding	bisam2_li.jpg	Fluss	2	1				314196	2		immediate	difficulty 1					Intuitiv	Night	7	4	11	6	55
10	jebu99	condition1	21	f	Matura	2020-08-09 19:30:00	session1	encoding	bisam3_li.jpg	Fluss	2	1				314864	3		immediate	difficulty 1					Intuitiv	Night	7	4	11	6	55
10	jebu99	condition1	21	f	Matura	2020-08-09 19:30:00	session1	encoding	bisam4_li.jpg	Fluss	2	1				315531	4		immediate	difficulty 1					Intuitiv	Night	7	4	11	6	55
10	jebu99	condition1	21	f	Matura	2020-08-09 19:30:00	session1	encoding	bisam4_li.jpg	Fluss	2	1				315714	0		immediate	difficulty 1					Intuitiv	Night	7	4	11	6	55
10	jebu99	condition1	21	f	Matura	2020-08-09 19:30:00	session1	encoding	bisam5_li.jpg	Fluss	2	1				316198	5		immediate	difficulty 1					Intuitiv	Night	7	4	11	6	55
10	jebu99	condition1	21	f	Matura	2020-08-09 19:30:00	session1	encoding	bisam6_li.jpg	Fluss	2	1				316866	6		immediate	difficulty 1					Intuitiv	Night	7	4	11	6	55
10	jebu99	condition1	21	f	Matura	2020-08-09 19:30:00	session1	encoding	bisam7_li.jpg	Fluss	2	1				317533	7		immediate	difficulty 1					Intuitiv	Night	7	4	11	6	55
10	jebu99	condition1	21	f	Matura	2020-08-09 19:30:00	session1	encoding	bisam8_li.jpg	Fluss	2	1				318201	8		immediate	difficulty 1					Intuitiv	Night	7	4	11	6	55
10	jebu99	condition1	21	f	Matura	2020-08-09 19:30:00	session1	encoding	bisam8_li.jpg	Fluss	2	1				318384	0		immediate	difficulty 1					Intuitiv	Night	7	4	11	6	55
10	jebu99	condition1	21	f	Matura	2020-08-09 19:30:00	session1	encoding	barsch1_li.jpg	Fluss	2	1				318868	9		immediate	difficulty 1					Intuitiv	Night	7	4	11	6	55
10	jebu99	condition1	21	f	Matura	2020-08-09 19:30:00	session1	encoding	barsch2_li.jpg	Fluss	2	1				319535	10		immediate	difficulty 1					Intuitiv	Night	7	4	11	6	55
10	jebu99	condition1	21	f	Matura	2020-08-09 19:30:00	session1	encoding	barsch3_li.jpg	Fluss	2	1				320203	11		immediate	difficulty 1					Intuitiv	Night	7	4	11	6	55
10	jebu99	condition1	21	f	Matura	2020-08-09 19:30:00	session1	encoding	barsch4_li.jpg	Fluss	2	1				320870	12		immediate	difficulty 1					Intuitiv	Night	7	4	11	6	55
10	jebu99	condition1	21	f	Matura	2020-08-09 19:30:00	session1	encoding	barsch4_li.jpg	Fluss	2	1				321053	0		immediate	difficulty 1					Intuitiv	Night	7	4	11	6	55
10	jebu99	condition1	21	f	Matura	2020-08-09 19:30:00	session1	encoding	barsch5_li.jpg	Fluss	2	1				321538	13		immediate	difficulty 1					Intuitiv	Night	7	4	11	6	55
10	jebu99	condition1	21	f	Matura	2020-08-09 19:30:00	session1	encoding	barsch6_li.jpg	Fluss	2	1				322205	14		immediate	difficulty 1					Intuitiv	Night	7	4	11	6	55
10	jebu99	condition1	21	f	Matura	2020-08-09 19:30:00	session1	encoding	barsch7_li.jpg	Fluss	2	1				322872	15		immediate	difficulty 1					Intuitiv	Night	7	4	11	6	55
10	jebu99	condition1	21	f	Matura	2020-08-09 19:30:00	session1	encoding	barsch8_li.jpg	Fluss	2	1				323540	16		immediate	difficulty 1					Intuitiv	Night	7	4	11	6	55
10	jebu99	condition1	21	f	Matura	2020-08-09 19:30:00	session1	encoding	barsch8_li.jpg	Fluss	2	1				323723	0		immediate	difficulty 1					Intuitiv	Night	7	4	11	6	55
10	jebu99	condition1	21	f	Matura	2020-08-09 19:30:00	session1	encoding	forelle1_li.jpg	Fluss	2	1				324207	17		immediate	difficulty 1					Intuitiv	Night	7	4	11	6	55
10	jebu99	condition1	21	f	Matura	2020-08-09 19:30:00	session1	encoding	forelle2_li.jpg	Fluss	2	1				324875	18		immediate	difficulty 1					Intuitiv	Night	7	4	11	6	55
10	jebu99	condition1	21	f	Matura	2020-08-09 19:30:00	session1	encoding	forelle3_li.jpg	Fluss	2	1				325542	19		immediate	difficulty 1					Intuitiv	Night	7	4	11	6	55
10	jebu99	condition1	21	f	Matura	2020-08-09 19:30:00	session1	encoding	forelle4_li.jpg	Fluss	2	1				326209	20		immediate	difficulty 1					Intuitiv	Night	7	4	11	6	55
10	jebu99	condition1	21	f	Matura	2020-08-09 19:30:00	session1	encoding	forelle4_li.jpg	Fluss	2	1				326393	0		immediate	difficulty 1					Intuitiv	Night	7	4	11	6	55
10	jebu99	condition1	21	f	Matura	2020-08-09 19:30:00	session1	encoding	biber1_re.jpg	Fluss	2	1				326877	21		immediate	difficulty 1					Intuitiv	Night	7	4	11	6	55
10	jebu99	condition1	21	f	Matura	2020-08-09 19:30:00	session1	encoding	biber2_re.jpg	Fluss	2	1				327544	22		immediate	difficulty 1					Intuitiv	Night	7	4	11	6	55
10	jebu99	condition1	21	f	Matura	2020-08-09 19:30:00	session1	encoding	biber3_re.jpg	Fluss	2	1				328212	23		immediate	difficulty 1					Intuitiv	Night	7	4	11	6	55
10	jebu99	condition1	21	f	Matura	2020-08-09 19:30:00	session1	encoding	biber4_re.jpg	Fluss	2	1				328879	24		immediate	difficulty 1					Intuitiv	Night	7	4	11	6	55
10	jebu99	condition1	21	f	Matura	2020-08-09 19:30:00	session1	encoding	biber4_re.jpg	Fluss	2	1				329062	0		immediate	difficulty 1					Intuitiv	Night	7	4	11	6	55
10	jebu99	condition1	21	f	Matura	2020-08-09 19:30:00	session1	encoding	biber5_re.jpg	Fluss	2	1				329546	25		immediate	difficulty 1					Intuitiv	Night	7	4	11	6	55
10	jebu99	condition1	21	f	Matura	2020-08-09 19:30:00	session1	encoding	biber6_re.jpg	Fluss	2	1				330214	26		immediate	difficulty 1					Intuitiv	Night	7	4	11	6	55
10	jebu99	condition1	21	f	Matura	2020-08-09 19:30:00	session1	encoding	biber7_re.jpg	Fluss	2	1				330881	27		immediate	difficulty 1					Intuitiv	Night	7	4	11	6	55
10	jebu99	condition1	21	f	Matura	2020-08-09 19:30:00	session1	encoding	biber8_re.jpg	Fluss	2	1				331549	28		immediate	difficulty 1					Intuitiv	Night	7	4	11	6	55
10	jebu99	condition1	21	f	Matura	2020-08-09 19:30:00	session1	encoding	biber8_re.jpg	Fluss	2	1				331732	0		immediate	difficulty 1					Intuitiv	Night	7	4	11	6	55
10	jebu99	condition1	21	f	Matura	2020-08-09 19:30:00	session1	encoding	hecht1_re.jpg	Fluss	2	1				332216	29		immediate	difficulty 1					Intuitiv	Night	7	4	11	6	55
10	jebu99	condition1	21	f	Matura	2020-08-09 19:30:00	session1	encoding	hecht2_re.jpg	Fluss	2	1				332883	30		immediate	difficulty 1					Intuitiv	Night	7	4	11	6	55
10	jebu99	condition1	21	f	Matura	2020-08-09 19:30:00	session1	encoding	hecht3_re.jpg	Fluss	2	1				333551	31		immediate	difficulty 1					Intuitiv	Night	7	4	11	6	55
10	jebu99	condition1	21	f	Matura	2020-08-09 19:30:00	session1	encoding	hecht4_re.jpg	Fluss	2	1				334218	32		immediate	difficulty 1					Intuitiv	Night	7	4	11	6	55
10	jebu99	condition1	21	f	Matura	2020-08-09 19:30:00	session1	encoding	hecht4_re.jpg	Fluss	2	1				334402	0		immediate	difficulty 1					Intuitiv	Night	7	4	11	6	55
10	jebu99	condition1	21	f	Matura	2020-08-09 19:30:00	session1	encoding	forelle5_li.jpg	Fluss	2	1				334886	33		immediate	difficulty 1					Intuitiv	Night	7	4	11	6	55
10	jebu99	condition1	21	f	Matura	2020-08-09 19:30:00	session1	encoding	forelle6_li.jpg	Fluss	2	1				335553	34		immediate	difficulty 1					Intuitiv	Night	7	4	11	6	55
10	jebu99	condition1	21	f	Matura	2020-08-09 19:30:00	session1	encoding	forelle7_li.jpg	Fluss	2	1				336220	35		immediate	difficulty 1					Intuitiv	Night	7	4	11	6	55
10	jebu99	condition1	21	f	Matura	2020-08-09 19:30:00	session1	encoding	forelle8_li.jpg	Fluss	2	1				336888	36		immediate	difficulty 1					Intuitiv	Night	7	4	11	6	55
10	jebu99	condition1	21	f	Matura	2020-08-09 19:30:00	session1	encoding	forelle8_li.jpg	Fluss	2	1				337071	0		immediate	difficulty 1					Intuitiv	Night	7	4	11	6	55
10	jebu99	condition1	21	f	Matura	2020-08-09 19:30:00	session1	encoding	hecht5_re.jpg	Fluss	2	1				337555	37		immediate	difficulty 1					Intuitiv	Night	7	4	11	6	55
10	jebu99	condition1	21	f	Matura	2020-08-09 19:30:00	session1	encoding	hecht6_re.jpg	Fluss	2	1				338223	38		immediate	difficulty 1					Intuitiv	Night	7	4	11	6	55
10	jebu99	condition1	21	f	Matura	2020-08-09 19:30:00	session1	encoding	hecht7_re.jpg	Fluss	2	1				338890	39		immediate	difficulty 1					Intuitiv	Night	7	4	11	6	55
10	jebu99	condition1	21	f	Matura	2020-08-09 19:30:00	session1	encoding	hecht8_re.jpg	Fluss	2	1				339557	40		immediate	difficulty 1					Intuitiv	Night	7	4	11	6	55
10	jebu99	condition1	21	f	Matura	2020-08-09 19:30:00	session1	encoding	hecht8_re.jpg	Fluss	2	1				339741	0		immediate	difficulty 1					Intuitiv	Night	7	4	11	6	55
10	jebu99	condition1	21	f	Matura	2020-08-09 19:30:00	session1	Consolidation		Fluss	2	1				347433	65		immediate	difficulty 1					Intuitiv	Night	7	4	11	6	55
10	jebu99	condition1	21	f	Matura	2020-08-09 19:30:00	session1	Instruction Retrieval		Fluss	2	1				350353			immediate	difficulty 1					Intuitiv	Night	7	4	11	6	55
10	jebu99	condition1	21	f	Matura	2020-08-09 19:30:00	session1	Background Picture		Fluss	2	1				357394	45		immediate	difficulty 1					Intuitiv	Night	7	4	11	6	55
10	jebu99	condition1	21	f	Matura	2020-08-09 19:30:00	session1	retrieval	bisam_barsch.jpg	Fluss	2	1	3837	2	nacheinander	358428	51	correct	immediate	difficulty 1		3	2	1	Intuitiv	Night	7	4	11	6	55
10	jebu99	condition1	21	f	Matura	2020-08-09 19:31:00	session1	retrieval	barsch_biber.jpg	Fluss	2	1	6348	2	nacheinander	366454	52	correct	immediate	difficulty 1		4	3	1	Intuitiv	Night	7	4	11	6	55
10	jebu99	condition1	21	f	Matura	2020-08-09 19:31:00	session1	retrieval	hecht_bisam.jpg	Fluss	2	1	2690	2	nacheinander	376532	53	correct	immediate	difficulty 1		3	7	1.5	Intuitiv	Night	7	4	11	6	55
10	jebu99	condition1	21	f	Matura	2020-08-09 19:31:00	session1	retrieval	forelle_hecht.jpg	Fluss	2	1	3589	1	zusammen	382889	54	correct	immediate	difficulty 1		4	3	3	Intuitiv	Night	7	4	11	6	55
10	jebu99	condition1	21	f	Matura	2020-08-09 19:31:00	session1	retrieval	forelle_bisam.jpg	Fluss	2	1	1980	2	nacheinander	390113	55	correct	immediate	difficulty 1		3	4	2.5	Intuitiv	Night	7	4	11	6	55
10	jebu99	condition1	21	f	Matura	2020-08-09 19:31:00	session1	retrieval	biber_forelle.jpg	Fluss	2	1	8771	1	zusammen	395853	56	correct	immediate	difficulty 1		4	1	2.5	Intuitiv	Night	7	4	11	6	55
10	jebu99	condition1	21	f	Matura	2020-08-09 19:31:00	session1	retrieval	barsch_hecht.jpg	Fluss	2	1	2491	2	nacheinander	408550	57	correct	immediate	difficulty 1		4	5	1.5	Intuitiv	Night	7	4	11	6	55
10	jebu99	condition1	21	f	Matura	2020-08-09 19:31:00	session1	retrieval	barsch_forelle.jpg	Fluss	2	1	2783	2	nacheinander	415191	58	correct	immediate	difficulty 1		6	2	2.5	Intuitiv	Night	7	4	11	6	55
10	jebu99	condition1	21	f	Matura	2020-08-09 19:31:00	session1	retrieval	hecht_biber.jpg	Fluss	2	1	2596	2	nacheinander	422182	59	correct	immediate	difficulty 1		3	2	1.5	Intuitiv	Night	7	4	11	6	55
10	jebu99	condition1	21	f	Matura	2020-08-09 19:31:00	session1	retrieval	bisam_biber.jpg	Fluss	2	1	1428	2	nacheinander	428405	60	correct	immediate	difficulty 1		3	5	1	Intuitiv	Night	7	4	11	6	55
10	jebu99	condition1	21	f	Matura	2020-08-09 19:32:00	session1	encoding	spinne1_li.jpg	Garten	3	13				437833	1		12hours	difficulty 1					Intuitiv	Night	7	4	11	6	55
10	jebu99	condition1	21	f	Matura	2020-08-09 19:32:00	session1	encoding	spinne2_li.jpg	Garten	3	13				438500	2		12hours	difficulty 1					Intuitiv	Night	7	4	11	6	55
10	jebu99	condition1	21	f	Matura	2020-08-09 19:32:00	session1	encoding	spinne3_li.jpg	Garten	3	13				439167	3		12hours	difficulty 1					Intuitiv	Night	7	4	11	6	55
10	jebu99	condition1	21	f	Matura	2020-08-09 19:32:00	session1	encoding	spinne4_li.jpg	Garten	3	13				439835	4		12hours	difficulty 1					Intuitiv	Night	7	4	11	6	55
10	jebu99	condition1	21	f	Matura	2020-08-09 19:32:00	session1	encoding	spinne4_li.jpg	Garten	3	13				440018	0		12hours	difficulty 1					Intuitiv	Night	7	4	11	6	55
10	jebu99	condition1	21	f	Matura	2020-08-09 19:32:00	session1	encoding	tausendfuessler1_li.jpg	Garten	3	13				440502	5		12hours	difficulty 1					Intuitiv	Night	7	4	11	6	55
10	jebu99	condition1	21	f	Matura	2020-08-09 19:32:00	session1	encoding	tausendfuessler2_li.jpg	Garten	3	13				441170	6		12hours	difficulty 1					Intuitiv	Night	7	4	11	6	55
10	jebu99	condition1	21	f	Matura	2020-08-09 19:32:00	session1	encoding	tausendfuessler3_li.jpg	Garten	3	13				441837	7		12hours	difficulty 1					Intuitiv	Night	7	4	11	6	55
10	jebu99	condition1	21	f	Matura	2020-08-09 19:32:00	session1	encoding	tausendfuessler4_li.jpg	Garten	3	13				442504	8		12hours	difficulty 1					Intuitiv	Night	7	4	11	6	55
10	jebu99	condition1	21	f	Matura	2020-08-09 19:32:00	session1	encoding	tausendfuessler4_li.jpg	Garten	3	13				442688	0		12hours	difficulty 1					Intuitiv	Night	7	4	11	6	55
10	jebu99	condition1	21	f	Matura	2020-08-09 19:32:00	session1	encoding	tausendfuessler5_li.jpg	Garten	3	13				443172	9		12hours	difficulty 1					Intuitiv	Night	7	4	11	6	55
10	jebu99	condition1	21	f	Matura	2020-08-09 19:32:00	session1	encoding	tausendfuessler6_li.jpg	Garten	3	13				443839	10		12hours	difficulty 1					Intuitiv	Night	7	4	11	6	55
10	jebu99	condition1	21	f	Matura	2020-08-09 19:32:00	session1	encoding	tausendfuessler7_li.jpg	Garten	3	13				444507	11		12hours	difficulty 1					Intuitiv	Night	7	4	11	6	55
10	jebu99	condition1	21	f	Matura	2020-08-09 19:32:00	session1	encoding	tausendfuessler8_li.jpg	Garten	3	13				445174	12		12hours	difficulty 1					Intuitiv	Night	7	4	11	6	55
10	jebu99	condition1	21	f	Matura	2020-08-09 19:32:00	session1	encoding	tausendfuessler8_li.jpg	Garten	3	13				445357	0		12hours	difficulty 1					Intuitiv	Night	7	4	11	6	55
10	jebu99	condition1	21	f	Matura	2020-08-09 19:32:00	session1	encoding	nashornkaefer1_li.jpg	Garten	3	13				445841	13		12hours	difficulty 1					Intuitiv	Night	7	4	11	6	55
10	jebu99	condition1	21	f	Matura	2020-08-09 19:32:00	session1	encoding	nashornkaefer2_li.jpg	Garten	3	13				446509	14		12hours	difficulty 1					Intuitiv	Night	7	4	11	6	55
10	jebu99	condition1	21	f	Matura	2020-08-09 19:32:00	session1	encoding	nashornkaefer3_li.jpg	Garten	3	13				447176	15		12hours	difficulty 1					Intuitiv	Night	7	4	11	6	55
10	jebu99	condition1	21	f	Matura	2020-08-09 19:32:00	session1	encoding	nashornkaefer4_li.jpg	Garten	3	13				447844	16		12hours	difficulty 1					Intuitiv	Night	7	4	11	6	55
10	jebu99	condition1	21	f	Matura	2020-08-09 19:32:00	session1	encoding	nashornkaefer4_li.jpg	Garten	3	13				448027	0		12hours	difficulty 1					Intuitiv	Night	7	4	11	6	55
10	jebu99	condition1	21	f	Matura	2020-08-09 19:32:00	session1	encoding	spinne5_li.jpg	Garten	3	13				448511	17		12hours	difficulty 1					Intuitiv	Night	7	4	11	6	55
10	jebu99	condition1	21	f	Matura	2020-08-09 19:32:00	session1	encoding	spinne6_li.jpg	Garten	3	13				449178	18		12hours	difficulty 1					Intuitiv	Night	7	4	11	6	55
10	jebu99	condition1	21	f	Matura	2020-08-09 19:32:00	session1	encoding	spinne7_li.jpg	Garten	3	13				449846	19		12hours	difficulty 1					Intuitiv	Night	7	4	11	6	55
10	jebu99	condition1	21	f	Matura	2020-08-09 19:32:00	session1	encoding	spinne8_li.jpg	Garten	3	13				450513	20		12hours	difficulty 1					Intuitiv	Night	7	4	11	6	55
10	jebu99	condition1	21	f	Matura	2020-08-09 19:32:00	session1	encoding	spinne8_li.jpg	Garten	3	13				450697	0		12hours	difficulty 1					Intuitiv	Night	7	4	11	6	55
10	jebu99	condition1	21	f	Matura	2020-08-09 19:32:00	session1	encoding	nashornkaefer5_li.jpg	Garten	3	13				451181	21		12hours	difficulty 1					Intuitiv	Night	7	4	11	6	55
10	jebu99	condition1	21	f	Matura	2020-08-09 19:32:00	session1	encoding	nashornkaefer6_li.jpg	Garten	3	13				451848	22		12hours	difficulty 1					Intuitiv	Night	7	4	11	6	55
10	jebu99	condition1	21	f	Matura	2020-08-09 19:32:00	session1	encoding	nashornkaefer7_li.jpg	Garten	3	13				452515	23		12hours	difficulty 1					Intuitiv	Night	7	4	11	6	55
10	jebu99	condition1	21	f	Matura	2020-08-09 19:32:00	session1	encoding	nashornkaefer8_li.jpg	Garten	3	13				453183	24		12hours	difficulty 1					Intuitiv	Night	7	4	11	6	55
10	jebu99	condition1	21	f	Matura	2020-08-09 19:32:00	session1	encoding	nashornkaefer8_li.jpg	Garten	3	13				453366	0		12hours	difficulty 1					Intuitiv	Night	7	4	11	6	55
10	jebu99	condition1	21	f	Matura	2020-08-09 19:32:00	session1	encoding	schabe1_re.jpg	Garten	3	13				453850	25		12hours	difficulty 1					Intuitiv	Night	7	4	11	6	55
10	jebu99	condition1	21	f	Matura	2020-08-09 19:32:00	session1	encoding	schabe2_re.jpg	Garten	3	13				454518	26		12hours	difficulty 1					Intuitiv	Night	7	4	11	6	55
10	jebu99	condition1	21	f	Matura	2020-08-09 19:32:00	session1	encoding	schabe3_re.jpg	Garten	3	13				455185	27		12hours	difficulty 1					Intuitiv	Night	7	4	11	6	55
10	jebu99	condition1	21	f	Matura	2020-08-09 19:32:00	session1	encoding	schabe4_re.jpg	Garten	3	13				455852	28		12hours	difficulty 1					Intuitiv	Night	7	4	11	6	55
10	jebu99	condition1	21	f	Matura	2020-08-09 19:32:00	session1	encoding	schabe4_re.jpg	Garten	3	13				456036	0		12hours	difficulty 1					Intuitiv	Night	7	4	11	6	55
10	jebu99	condition1	21	f	Matura	2020-08-09 19:32:00	session1	encoding	schabe5_re.jpg	Garten	3	13				456520	29		12hours	difficulty 1					Intuitiv	Night	7	4	11	6	55
10	jebu99	condition1	21	f	Matura	2020-08-09 19:32:00	session1	encoding	schabe6_re.jpg	Garten	3	13				457187	30		12hours	difficulty 1					Intuitiv	Night	7	4	11	6	55
10	jebu99	condition1	21	f	Matura	2020-08-09 19:32:00	session1	encoding	schabe7_re.jpg	Garten	3	13				457855	31		12hours	difficulty 1					Intuitiv	Night	7	4	11	6	55
10	jebu99	condition1	21	f	Matura	2020-08-09 19:32:00	session1	encoding	schabe8_re.jpg	Garten	3	13				458522	32		12hours	difficulty 1					Intuitiv	Night	7	4	11	6	55
10	jebu99	condition1	21	f	Matura	2020-08-09 19:32:00	session1	encoding	schabe8_re.jpg	Garten	3	13				458705	0		12hours	difficulty 1					Intuitiv	Night	7	4	11	6	55
10	jebu99	condition1	21	f	Matura	2020-08-09 19:32:00	session1	encoding	heuschrecke1_re.jpg	Garten	3	13				459189	33		12hours	difficulty 1					Intuitiv	Night	7	4	11	6	55
10	jebu99	condition1	21	f	Matura	2020-08-09 19:32:00	session1	encoding	heuschrecke2_re.jpg	Garten	3	13				459857	34		12hours	difficulty 1					Intuitiv	Night	7	4	11	6	55
10	jebu99	condition1	21	f	Matura	2020-08-09 19:32:00	session1	encoding	heuschrecke3_re.jpg	Garten	3	13				460524	35		12hours	difficulty 1					Intuitiv	Night	7	4	11	6	55
10	jebu99	condition1	21	f	Matura	2020-08-09 19:32:00	session1	encoding	heuschrecke4_re.jpg	Garten	3	13				461192	36		12hours	difficulty 1					Intuitiv	Night	7	4	11	6	55
10	jebu99	condition1	21	f	Matura	2020-08-09 19:32:00	session1	encoding	heuschrecke4_re.jpg	Garten	3	13				461375	0		12hours	difficulty 1					Intuitiv	Night	7	4	11	6	55
10	jebu99	condition1	21	f	Matura	2020-08-09 19:32:00	session1	encoding	heuschrecke5_re.jpg	Garten	3	13				461859	37		12hours	difficulty 1					Intuitiv	Night	7	4	11	6	55
10	jebu99	condition1	21	f	Matura	2020-08-09 19:32:00	session1	encoding	heuschrecke6_re.jpg	Garten	3	13				462526	38		12hours	difficulty 1					Intuitiv	Night	7	4	11	6	55
10	jebu99	condition1	21	f	Matura	2020-08-09 19:32:00	session1	encoding	heuschrecke7_re.jpg	Garten	3	13				463194	39		12hours	difficulty 1					Intuitiv	Night	7	4	11	6	55
10	jebu99	condition1	21	f	Matura	2020-08-09 19:32:00	session1	encoding	heuschrecke8_re.jpg	Garten	3	13				463861	40		12hours	difficulty 1					Intuitiv	Night	7	4	11	6	55
10	jebu99	condition1	21	f	Matura	2020-08-09 19:32:00	session1	encoding	heuschrecke8_re.jpg	Garten	3	13				464045	0		12hours	difficulty 1					Intuitiv	Night	7	4	11	6	55
10	jebu99	condition1	21	f	Matura	2020-08-09 19:35:00	session1	Consolidation		Garten	3	13				470035	65		12hours	difficulty 1					Intuitiv	Night	7	4	11	6	55
10	jebu99	condition1	21	f	Matura	2020-08-09 19:35:00	session1	encoding	nashorn1_li.jpg	Oase	4	16				656574	1		12hours	difficulty 4					Intuitiv	Night	7	4	11	6	55
10	jebu99	condition1	21	f	Matura	2020-08-09 19:35:00	session1	encoding	nashorn2_li.jpg	Oase	4	16				657241	2		12hours	difficulty 4					Intuitiv	Night	7	4	11	6	55
10	jebu99	condition1	21	f	Matura	2020-08-09 19:35:00	session1	encoding	nashorn3_li.jpg	Oase	4	16				657909	3		12hours	difficulty 4					Intuitiv	Night	7	4	11	6	55
10	jebu99	condition1	21	f	Matura	2020-08-09 19:35:00	session1	encoding	nashorn4_li.jpg	Oase	4	16				658576	4		12hours	difficulty 4					Intuitiv	Night	7	4	11	6	55
10	jebu99	condition1	21	f	Matura	2020-08-09 19:35:00	session1	encoding	nashorn4_li.jpg	Oase	4	16				658759	0		12hours	difficulty 4					Intuitiv	Night	7	4	11	6	55
10	jebu99	condition1	21	f	Matura	2020-08-09 19:35:00	session1	encoding	gepard1_li.jpg	Oase	4	16				659243	5		12hours	difficulty 4					Intuitiv	Night	7	4	11	6	55
10	jebu99	condition1	21	f	Matura	2020-08-09 19:35:00	session1	encoding	gepard2_li.jpg	Oase	4	16				659911	6		12hours	difficulty 4					Intuitiv	Night	7	4	11	6	55
10	jebu99	condition1	21	f	Matura	2020-08-09 19:35:00	session1	encoding	gepard3_li.jpg	Oase	4	16				660578	7		12hours	difficulty 4					Intuitiv	Night	7	4	11	6	55
10	jebu99	condition1	21	f	Matura	2020-08-09 19:35:00	session1	encoding	gepard4_li.jpg	Oase	4	16				661246	8		12hours	difficulty 4					Intuitiv	Night	7	4	11	6	55
10	jebu99	condition1	21	f	Matura	2020-08-09 19:35:00	session1	encoding	gepard4_li.jpg	Oase	4	16				661429	0		12hours	difficulty 4					Intuitiv	Night	7	4	11	6	55
10	jebu99	condition1	21	f	Matura	2020-08-09 19:35:00	session1	encoding	kamel1_li.jpg	Oase	4	16				661913	9		12hours	difficulty 4					Intuitiv	Night	7	4	11	6	55
10	jebu99	condition1	21	f	Matura	2020-08-09 19:35:00	session1	encoding	kamel2_li.jpg	Oase	4	16				662580	10		12hours	difficulty 4					Intuitiv	Night	7	4	11	6	55
10	jebu99	condition1	21	f	Matura	2020-08-09 19:35:00	session1	encoding	kamel3_li.jpg	Oase	4	16				663248	11		12hours	difficulty 4					Intuitiv	Night	7	4	11	6	55
10	jebu99	condition1	21	f	Matura	2020-08-09 19:35:00	session1	encoding	kamel4_li.jpg	Oase	4	16				663915	12		12hours	difficulty 4					Intuitiv	Night	7	4	11	6	55
10	jebu99	condition1	21	f	Matura	2020-08-09 19:35:00	session1	encoding	kamel4_li.jpg	Oase	4	16				664099	0		12hours	difficulty 4					Intuitiv	Night	7	4	11	6	55
10	jebu99	condition1	21	f	Matura	2020-08-09 19:35:00	session1	encoding	gepard5_li.jpg	Oase	4	16				664583	13		12hours	difficulty 4					Intuitiv	Night	7	4	11	6	55
10	jebu99	condition1	21	f	Matura	2020-08-09 19:35:00	session1	encoding	gepard6_li.jpg	Oase	4	16				665250	14		12hours	difficulty 4					Intuitiv	Night	7	4	11	6	55
10	jebu99	condition1	21	f	Matura	2020-08-09 19:35:00	session1	encoding	gepard7_li.jpg	Oase	4	16				665917	15		12hours	difficulty 4					Intuitiv	Night	7	4	11	6	55
10	jebu99	condition1	21	f	Matura	2020-08-09 19:35:00	session1	encoding	gepard8_li.jpg	Oase	4	16				666585	16		12hours	difficulty 4					Intuitiv	Night	7	4	11	6	55
10	jebu99	condition1	21	f	Matura	2020-08-09 19:35:00	session1	encoding	gepard8_li.jpg	Oase	4	16				666768	0		12hours	difficulty 4					Intuitiv	Night	7	4	11	6	55
10	jebu99	condition1	21	f	Matura	2020-08-09 19:35:00	session1	encoding	antilope1_re.jpg	Oase	4	16				667252	17		12hours	difficulty 4					Intuitiv	Night	7	4	11	6	55
10	jebu99	condition1	21	f	Matura	2020-08-09 19:35:00	session1	encoding	antilope2_re.jpg	Oase	4	16				667920	18		12hours	difficulty 4					Intuitiv	Night	7	4	11	6	55
10	jebu99	condition1	21	f	Matura	2020-08-09 19:35:00	session1	encoding	antilope3_re.jpg	Oase	4	16				668587	19		12hours	difficulty 4					Intuitiv	Night	7	4	11	6	55
10	jebu99	condition1	21	f	Matura	2020-08-09 19:35:00	session1	encoding	antilope4_re.jpg	Oase	4	16				669254	20		12hours	difficulty 4					Intuitiv	Night	7	4	11	6	55
10	jebu99	condition1	21	f	Matura	2020-08-09 19:35:00	session1	encoding	antilope4_re.jpg	Oase	4	16				669438	0		12hours	difficulty 4					Intuitiv	Night	7	4	11	6	55
10	jebu99	condition1	21	f	Matura	2020-08-09 19:35:00	session1	encoding	antilope5_re.jpg	Oase	4	16				669922	21		12hours	difficulty 4					Intuitiv	Night	7	4	11	6	55
10	jebu99	condition1	21	f	Matura	2020-08-09 19:35:00	session1	encoding	antilope6_re.jpg	Oase	4	16				670589	22		12hours	difficulty 4					Intuitiv	Night	7	4	11	6	55
10	jebu99	condition1	21	f	Matura	2020-08-09 19:35:00	session1	encoding	antilope7_re.jpg	Oase	4	16				671257	23		12hours	difficulty 4					Intuitiv	Night	7	4	11	6	55
10	jebu99	condition1	21	f	Matura	2020-08-09 19:35:00	session1	encoding	antilope8_re.jpg	Oase	4	16				671924	24		12hours	difficulty 4					Intuitiv	Night	7	4	11	6	55
10	jebu99	condition1	21	f	Matura	2020-08-09 19:35:00	session1	encoding	antilope8_re.jpg	Oase	4	16				672107	0		12hours	difficulty 4					Intuitiv	Night	7	4	11	6	55
10	jebu99	condition1	21	f	Matura	2020-08-09 19:36:00	session1	encoding	kamel5_li.jpg	Oase	4	16				672592	25		12hours	difficulty 4					Intuitiv	Night	7	4	11	6	55
10	jebu99	condition1	21	f	Matura	2020-08-09 19:36:00	session1	encoding	kamel6_li.jpg	Oase	4	16				673259	26		12hours	difficulty 4					Intuitiv	Night	7	4	11	6	55
10	jebu99	condition1	21	f	Matura	2020-08-09 19:36:00	session1	encoding	kamel7_li.jpg	Oase	4	16				673926	27		12hours	difficulty 4					Intuitiv	Night	7	4	11	6	55
10	jebu99	condition1	21	f	Matura	2020-08-09 19:36:00	session1	encoding	kamel8_li.jpg	Oase	4	16				674594	28		12hours	difficulty 4					Intuitiv	Night	7	4	11	6	55
10	jebu99	condition1	21	f	Matura	2020-08-09 19:36:00	session1	encoding	kamel8_li.jpg	Oase	4	16				674777	0		12hours	difficulty 4					Intuitiv	Night	7	4	11	6	55
10	jebu99	condition1	21	f	Matura	2020-08-09 19:36:00	session1	encoding	stachelschwein1_re.jpg	Oase	4	16				675261	29		12hours	difficulty 4					Intuitiv	Night	7	4	11	6	55
10	jebu99	condition1	21	f	Matura	2020-08-09 19:36:00	session1	encoding	stachelschwein2_re.jpg	Oase	4	16				675929	30		12hours	difficulty 4					Intuitiv	Night	7	4	11	6	55
10	jebu99	condition1	21	f	Matura	2020-08-09 19:36:00	session1	encoding	stachelschwein3_re.jpg	Oase	4	16				676596	31		12hours	difficulty 4					Intuitiv	Night	7	4	11	6	55
10	jebu99	condition1	21	f	Matura	2020-08-09 19:36:00	session1	encoding	stachelschwein4_re.jpg	Oase	4	16				677263	32		12hours	difficulty 4					Intuitiv	Night	7	4	11	6	55
10	jebu99	condition1	21	f	Matura	2020-08-09 19:36:00	session1	encoding	stachelschwein4_re.jpg	Oase	4	16				677447	0		12hours	difficulty 4					Intuitiv	Night	7	4	11	6	55
10	jebu99	condition1	21	f	Matura	2020-08-09 19:36:00	session1	encoding	stachelschwein5_re.jpg	Oase	4	16				677931	33		12hours	difficulty 4					Intuitiv	Night	7	4	11	6	55
10	jebu99	condition1	21	f	Matura	2020-08-09 19:36:00	session1	encoding	stachelschwein6_re.jpg	Oase	4	16				678598	34		12hours	difficulty 4					Intuitiv	Night	7	4	11	6	55
10	jebu99	condition1	21	f	Matura	2020-08-09 19:36:00	session1	encoding	stachelschwein7_re.jpg	Oase	4	16				679266	35		12hours	difficulty 4					Intuitiv	Night	7	4	11	6	55
10	jebu99	condition1	21	f	Matura	2020-08-09 19:36:00	session1	encoding	stachelschwein8_re.jpg	Oase	4	16				679933	36		12hours	difficulty 4					Intuitiv	Night	7	4	11	6	55
10	jebu99	condition1	21	f	Matura	2020-08-09 19:36:00	session1	encoding	stachelschwein8_re.jpg	Oase	4	16				680116	0		12hours	difficulty 4					Intuitiv	Night	7	4	11	6	55
10	jebu99	condition1	21	f	Matura	2020-08-09 19:36:00	session1	encoding	nashorn5_li.jpg	Oase	4	16				680600	37		12hours	difficulty 4					Intuitiv	Night	7	4	11	6	55
10	jebu99	condition1	21	f	Matura	2020-08-09 19:36:00	session1	encoding	nashorn6_li.jpg	Oase	4	16				681268	38		12hours	difficulty 4					Intuitiv	Night	7	4	11	6	55
10	jebu99	condition1	21	f	Matura	2020-08-09 19:36:00	session1	encoding	nashorn7_li.jpg	Oase	4	16				681935	39		12hours	difficulty 4					Intuitiv	Night	7	4	11	6	55
10	jebu99	condition1	21	f	Matura	2020-08-09 19:36:00	session1	encoding	nashorn8_li.jpg	Oase	4	16				682603	40		12hours	difficulty 4					Intuitiv	Night	7	4	11	6	55
10	jebu99	condition1	21	f	Matura	2020-08-09 19:36:00	session1	encoding	nashorn8_li.jpg	Oase	4	16				682786	0		12hours	difficulty 4					Intuitiv	Night	7	4	11	6	55
10	jebu99	condition1	21	f	Matura	2020-08-09 19:39:00	session1	Consolidation		Oase	4	16				688059	65		12hours	difficulty 4					Intuitiv	Night	7	4	11	6	55
10	jebu99	condition1	21	f	Matura	2020-08-09 19:39:00	session1	encoding	hopf1_li.jpg	Voegel	5	15				874314	1		12hours	difficulty 3					Intuitiv	Night	7	4	11	6	55
10	jebu99	condition1	21	f	Matura	2020-08-09 19:39:00	session1	encoding	hopf2_li.jpg	Voegel	5	15				874981	2		12hours	difficulty 3					Intuitiv	Night	7	4	11	6	55
10	jebu99	condition1	21	f	Matura	2020-08-09 19:39:00	session1	encoding	hopf3_li.jpg	Voegel	5	15				875649	3		12hours	difficulty 3					Intuitiv	Night	7	4	11	6	55
10	jebu99	condition1	21	f	Matura	2020-08-09 19:39:00	session1	encoding	hopf4_li.jpg	Voegel	5	15				876316	4		12hours	difficulty 3					Intuitiv	Night	7	4	11	6	55
10	jebu99	condition1	21	f	Matura	2020-08-09 19:39:00	session1	encoding	hopf4_li.jpg	Voegel	5	15				876500	0		12hours	difficulty 3					Intuitiv	Night	7	4	11	6	55
10	jebu99	condition1	21	f	Matura	2020-08-09 19:39:00	session1	encoding	moewe1_li.jpg	Voegel	5	15				876984	5		12hours	difficulty 3					Intuitiv	Night	7	4	11	6	55
10	jebu99	condition1	21	f	Matura	2020-08-09 19:39:00	session1	encoding	moewe2_li.jpg	Voegel	5	15				877651	6		12hours	difficulty 3					Intuitiv	Night	7	4	11	6	55
10	jebu99	condition1	21	f	Matura	2020-08-09 19:39:00	session1	encoding	moewe3_li.jpg	Voegel	5	15				878318	7		12hours	difficulty 3					Intuitiv	Night	7	4	11	6	55
10	jebu99	condition1	21	f	Matura	2020-08-09 19:39:00	session1	encoding	moewe4_li.jpg	Voegel	5	15				878986	8		12hours	difficulty 3					Intuitiv	Night	7	4	11	6	55
10	jebu99	condition1	21	f	Matura	2020-08-09 19:39:00	session1	encoding	moewe4_li.jpg	Voegel	5	15				879169	0		12hours	difficulty 3					Intuitiv	Night	7	4	11	6	55
10	jebu99	condition1	21	f	Matura	2020-08-09 19:39:00	session1	encoding	moewe5_li.jpg	Voegel	5	15				879653	9		12hours	difficulty 3					Intuitiv	Night	7	4	11	6	55
10	jebu99	condition1	21	f	Matura	2020-08-09 19:39:00	session1	encoding	moewe6_li.jpg	Voegel	5	15				880321	10		12hours	difficulty 3					Intuitiv	Night	7	4	11	6	55
10	jebu99	condition1	21	f	Matura	2020-08-09 19:39:00	session1	encoding	moewe7_li.jpg	Voegel	5	15				880988	11		12hours	difficulty 3					Intuitiv	Night	7	4	11	6	55
10	jebu99	condition1	21	f	Matura	2020-08-09 19:39:00	session1	encoding	moewe8_li.jpg	Voegel	5	15				881655	12		12hours	difficulty 3					Intuitiv	Night	7	4	11	6	55
10	jebu99	condition1	21	f	Matura	2020-08-09 19:39:00	session1	encoding	moewe8_li.jpg	Voegel	5	15				881839	0		12hours	difficulty 3					Intuitiv	Night	7	4	11	6	55
10	jebu99	condition1	21	f	Matura	2020-08-09 19:39:00	session1	encoding	rabe1_li.jpg	Voegel	5	15				882323	13		12hours	difficulty 3					Intuitiv	Night	7	4	11	6	55
10	jebu99	condition1	21	f	Matura	2020-08-09 19:39:00	session1	encoding	rabe2_li.jpg	Voegel	5	15				882990	14		12hours	difficulty 3					Intuitiv	Night	7	4	11	6	55
10	jebu99	condition1	21	f	Matura	2020-08-09 19:39:00	session1	encoding	rabe3_li.jpg	Voegel	5	15				883658	15		12hours	difficulty 3					Intuitiv	Night	7	4	11	6	55
10	jebu99	condition1	21	f	Matura	2020-08-09 19:39:00	session1	encoding	rabe4_li.jpg	Voegel	5	15				884325	16		12hours	difficulty 3					Intuitiv	Night	7	4	11	6	55
10	jebu99	condition1	21	f	Matura	2020-08-09 19:39:00	session1	encoding	rabe4_li.jpg	Voegel	5	15				884508	0		12hours	difficulty 3					Intuitiv	Night	7	4	11	6	55
10	jebu99	condition1	21	f	Matura	2020-08-09 19:39:00	session1	encoding	rabe5_li.jpg	Voegel	5	15				884993	17		12hours	difficulty 3					Intuitiv	Night	7	4	11	6	55
10	jebu99	condition1	21	f	Matura	2020-08-09 19:39:00	session1	encoding	rabe6_li.jpg	Voegel	5	15				885660	18		12hours	difficulty 3					Intuitiv	Night	7	4	11	6	55
10	jebu99	condition1	21	f	Matura	2020-08-09 19:39:00	session1	encoding	rabe7_li.jpg	Voegel	5	15				886327	19		12hours	difficulty 3					Intuitiv	Night	7	4	11	6	55
10	jebu99	condition1	21	f	Matura	2020-08-09 19:39:00	session1	encoding	rabe8_li.jpg	Voegel	5	15				886995	20		12hours	difficulty 3					Intuitiv	Night	7	4	11	6	55
10	jebu99	condition1	21	f	Matura	2020-08-09 19:39:00	session1	encoding	rabe8_li.jpg	Voegel	5	15				887178	0		12hours	difficulty 3					Intuitiv	Night	7	4	11	6	55
10	jebu99	condition1	21	f	Matura	2020-08-09 19:39:00	session1	encoding	pelikan1_re.jpg	Voegel	5	15				887662	21		12hours	difficulty 3					Intuitiv	Night	7	4	11	6	55
10	jebu99	condition1	21	f	Matura	2020-08-09 19:39:00	session1	encoding	pelikan2_re.jpg	Voegel	5	15				888330	22		12hours	difficulty 3					Intuitiv	Night	7	4	11	6	55
10	jebu99	condition1	21	f	Matura	2020-08-09 19:39:00	session1	encoding	pelikan3_re.jpg	Voegel	5	15				888997	23		12hours	difficulty 3					Intuitiv	Night	7	4	11	6	55
10	jebu99	condition1	21	f	Matura	2020-08-09 19:39:00	session1	encoding	pelikan4_re.jpg	Voegel	5	15				889664	24		12hours	difficulty 3					Intuitiv	Night	7	4	11	6	55
10	jebu99	condition1	21	f	Matura	2020-08-09 19:39:00	session1	encoding	pelikan4_re.jpg	Voegel	5	15				889848	0		12hours	difficulty 3					Intuitiv	Night	7	4	11	6	55
10	jebu99	condition1	21	f	Matura	2020-08-09 19:39:00	session1	encoding	pelikan5_re.jpg	Voegel	5	15				890332	25		12hours	difficulty 3					Intuitiv	Night	7	4	11	6	55
10	jebu99	condition1	21	f	Matura	2020-08-09 19:39:00	session1	encoding	pelikan6_re.jpg	Voegel	5	15				890999	26		12hours	difficulty 3					Intuitiv	Night	7	4	11	6	55
10	jebu99	condition1	21	f	Matura	2020-08-09 19:39:00	session1	encoding	pelikan7_re.jpg	Voegel	5	15				891667	27		12hours	difficulty 3					Intuitiv	Night	7	4	11	6	55
10	jebu99	condition1	21	f	Matura	2020-08-09 19:39:00	session1	encoding	pelikan8_re.jpg	Voegel	5	15				892334	28		12hours	difficulty 3					Intuitiv	Night	7	4	11	6	55
10	jebu99	condition1	21	f	Matura	2020-08-09 19:39:00	session1	encoding	pelikan8_re.jpg	Voegel	5	15				892517	0		12hours	difficulty 3					Intuitiv	Night	7	4	11	6	55
10	jebu99	condition1	21	f	Matura	2020-08-09 19:39:00	session1	encoding	eisvogel1_re.jpg	Voegel	5	15				893001	29		12hours	difficulty 3					Intuitiv	Night	7	4	11	6	55
10	jebu99	condition1	21	f	Matura	2020-08-09 19:39:00	session1	encoding	eisvogel2_re.jpg	Voegel	5	15				893669	30		12hours	difficulty 3					Intuitiv	Night	7	4	11	6	55
10	jebu99	condition1	21	f	Matura	2020-08-09 19:39:00	session1	encoding	eisvogel3_re.jpg	Voegel	5	15				894336	31		12hours	difficulty 3					Intuitiv	Night	7	4	11	6	55
10	jebu99	condition1	21	f	Matura	2020-08-09 19:39:00	session1	encoding	eisvogel4_re.jpg	Voegel	5	15				895004	32		12hours	difficulty 3					Intuitiv	Night	7	4	11	6	55
10	jebu99	condition1	21	f	Matura	2020-08-09 19:39:00	session1	encoding	eisvogel4_re.jpg	Voegel	5	15				895187	0		12hours	difficulty 3					Intuitiv	Night	7	4	11	6	55
10	jebu99	condition1	21	f	Matura	2020-08-09 19:39:00	session1	encoding	hopf5_li.jpg	Voegel	5	15				895671	33		12hours	difficulty 3					Intuitiv	Night	7	4	11	6	55
10	jebu99	condition1	21	f	Matura	2020-08-09 19:39:00	session1	encoding	hopf6_li.jpg	Voegel	5	15				896338	34		12hours	difficulty 3					Intuitiv	Night	7	4	11	6	55
10	jebu99	condition1	21	f	Matura	2020-08-09 19:39:00	session1	encoding	hopf7_li.jpg	Voegel	5	15				897006	35		12hours	difficulty 3					Intuitiv	Night	7	4	11	6	55
10	jebu99	condition1	21	f	Matura	2020-08-09 19:39:00	session1	encoding	hopf8_li.jpg	Voegel	5	15				897673	36		12hours	difficulty 3					Intuitiv	Night	7	4	11	6	55
10	jebu99	condition1	21	f	Matura	2020-08-09 19:39:00	session1	encoding	hopf8_li.jpg	Voegel	5	15				897857	0		12hours	difficulty 3					Intuitiv	Night	7	4	11	6	55
10	jebu99	condition1	21	f	Matura	2020-08-09 19:39:00	session1	encoding	eisvogel5_re.jpg	Voegel	5	15				898341	37		12hours	difficulty 3					Intuitiv	Night	7	4	11	6	55
10	jebu99	condition1	21	f	Matura	2020-08-09 19:39:00	session1	encoding	eisvogel6_re.jpg	Voegel	5	15				899008	38		12hours	difficulty 3					Intuitiv	Night	7	4	11	6	55
10	jebu99	condition1	21	f	Matura	2020-08-09 19:39:00	session1	encoding	eisvogel7_re.jpg	Voegel	5	15				899675	39		12hours	difficulty 3					Intuitiv	Night	7	4	11	6	55
10	jebu99	condition1	21	f	Matura	2020-08-09 19:39:00	session1	encoding	eisvogel8_re.jpg	Voegel	5	15				900343	40		12hours	difficulty 3					Intuitiv	Night	7	4	11	6	55
10	jebu99	condition1	21	f	Matura	2020-08-09 19:39:00	session1	encoding	eisvogel8_re.jpg	Voegel	5	15				900526	0		12hours	difficulty 3					Intuitiv	Night	7	4	11	6	55
10	jebu99	condition1	21	f	Matura	2020-08-09 19:42:00	session1	Consolidation		Voegel	5	15				904781	65		12hours	difficulty 3					Intuitiv	Night	7	4	11	6	55
10	jebu99	condition1	21	f	Matura	2020-08-09 19:42:00	session1	encoding	brontosaurus1_li.jpg	Dinosaurier	6	8				1091871	1		12hours	difficulty 2					Intuitiv	Night	7	4	11	6	55
10	jebu99	condition1	21	f	Matura	2020-08-09 19:43:00	session1	encoding	brontosaurus2_li.jpg	Dinosaurier	6	8				1092538	2		12hours	difficulty 2					Intuitiv	Night	7	4	11	6	55
10	jebu99	condition1	21	f	Matura	2020-08-09 19:43:00	session1	encoding	brontosaurus3_li.jpg	Dinosaurier	6	8				1093206	3		12hours	difficulty 2					Intuitiv	Night	7	4	11	6	55
10	jebu99	condition1	21	f	Matura	2020-08-09 19:43:00	session1	encoding	brontosaurus4_li.jpg	Dinosaurier	6	8				1093873	4		12hours	difficulty 2					Intuitiv	Night	7	4	11	6	55
10	jebu99	condition1	21	f	Matura	2020-08-09 19:43:00	session1	encoding	brontosaurus4_li.jpg	Dinosaurier	6	8				1094056	0		12hours	difficulty 2					Intuitiv	Night	7	4	11	6	55
10	jebu99	condition1	21	f	Matura	2020-08-09 19:43:00	session1	encoding	brontosaurus5_li.jpg	Dinosaurier	6	8				1094540	5		12hours	difficulty 2					Intuitiv	Night	7	4	11	6	55
10	jebu99	condition1	21	f	Matura	2020-08-09 19:43:00	session1	encoding	brontosaurus6_li.jpg	Dinosaurier	6	8				1095208	6		12hours	difficulty 2					Intuitiv	Night	7	4	11	6	55
10	jebu99	condition1	21	f	Matura	2020-08-09 19:43:00	session1	encoding	brontosaurus7_li.jpg	Dinosaurier	6	8				1095875	7		12hours	difficulty 2					Intuitiv	Night	7	4	11	6	55
10	jebu99	condition1	21	f	Matura	2020-08-09 19:43:00	session1	encoding	brontosaurus8_li.jpg	Dinosaurier	6	8				1096543	8		12hours	difficulty 2					Intuitiv	Night	7	4	11	6	55
10	jebu99	condition1	21	f	Matura	2020-08-09 19:43:00	session1	encoding	brontosaurus8_li.jpg	Dinosaurier	6	8				1096726	0		12hours	difficulty 2					Intuitiv	Night	7	4	11	6	55
10	jebu99	condition1	21	f	Matura	2020-08-09 19:43:00	session1	encoding	pteranodon1_li.jpg	Dinosaurier	6	8				1097210	9		12hours	difficulty 2					Intuitiv	Night	7	4	11	6	55
10	jebu99	condition1	21	f	Matura	2020-08-09 19:43:00	session1	encoding	pteranodon2_li.jpg	Dinosaurier	6	8				1097877	10		12hours	difficulty 2					Intuitiv	Night	7	4	11	6	55
10	jebu99	condition1	21	f	Matura	2020-08-09 19:43:00	session1	encoding	pteranodon3_li.jpg	Dinosaurier	6	8				1098545	11		12hours	difficulty 2					Intuitiv	Night	7	4	11	6	55
10	jebu99	condition1	21	f	Matura	2020-08-09 19:43:00	session1	encoding	pteranodon4_li.jpg	Dinosaurier	6	8				1099212	12		12hours	difficulty 2					Intuitiv	Night	7	4	11	6	55
10	jebu99	condition1	21	f	Matura	2020-08-09 19:43:00	session1	encoding	pteranodon4_li.jpg	Dinosaurier	6	8				1099396	0		12hours	difficulty 2					Intuitiv	Night	7	4	11	6	55
10	jebu99	condition1	21	f	Matura	2020-08-09 19:43:00	session1	encoding	triceratops1_li.jpg	Dinosaurier	6	8				1099880	13		12hours	difficulty 2					Intuitiv	Night	7	4	11	6	55
10	jebu99	condition1	21	f	Matura	2020-08-09 19:43:00	session1	encoding	triceratops2_li.jpg	Dinosaurier	6	8				1100547	14		12hours	difficulty 2					Intuitiv	Night	7	4	11	6	55
10	jebu99	condition1	21	f	Matura	2020-08-09 19:43:00	session1	encoding	triceratops3_li.jpg	Dinosaurier	6	8				1101214	15		12hours	difficulty 2					Intuitiv	Night	7	4	11	6	55
10	jebu99	condition1	21	f	Matura	2020-08-09 19:43:00	session1	encoding	triceratops4_li.jpg	Dinosaurier	6	8				1101882	16		12hours	difficulty 2					Intuitiv	Night	7	4	11	6	55
10	jebu99	condition1	21	f	Matura	2020-08-09 19:43:00	session1	encoding	triceratops4_li.jpg	Dinosaurier	6	8				1102065	0		12hours	difficulty 2					Intuitiv	Night	7	4	11	6	55
10	jebu99	condition1	21	f	Matura	2020-08-09 19:43:00	session1	encoding	triceratops5_li.jpg	Dinosaurier	6	8				1102549	17		12hours	difficulty 2					Intuitiv	Night	7	4	11	6	55
10	jebu99	condition1	21	f	Matura	2020-08-09 19:43:00	session1	encoding	triceratops6_li.jpg	Dinosaurier	6	8				1103217	18		12hours	difficulty 2					Intuitiv	Night	7	4	11	6	55
10	jebu99	condition1	21	f	Matura	2020-08-09 19:43:00	session1	encoding	triceratops7_li.jpg	Dinosaurier	6	8				1103884	19		12hours	difficulty 2					Intuitiv	Night	7	4	11	6	55
10	jebu99	condition1	21	f	Matura	2020-08-09 19:43:00	session1	encoding	triceratops8_li.jpg	Dinosaurier	6	8				1104551	20		12hours	difficulty 2					Intuitiv	Night	7	4	11	6	55
10	jebu99	condition1	21	f	Matura	2020-08-09 19:43:00	session1	encoding	triceratops8_li.jpg	Dinosaurier	6	8				1104735	0		12hours	difficulty 2					Intuitiv	Night	7	4	11	6	55
10	jebu99	condition1	21	f	Matura	2020-08-09 19:43:00	session1	encoding	gastonia1_re.jpg	Dinosaurier	6	8				1105219	21		12hours	difficulty 2					Intuitiv	Night	7	4	11	6	55
10	jebu99	condition1	21	f	Matura	2020-08-09 19:43:00	session1	encoding	gastonia2_re.jpg	Dinosaurier	6	8				1105886	22		12hours	difficulty 2					Intuitiv	Night	7	4	11	6	55
10	jebu99	condition1	21	f	Matura	2020-08-09 19:43:00	session1	encoding	gastonia3_re.jpg	Dinosaurier	6	8				1106554	23		12hours	difficulty 2					Intuitiv	Night	7	4	11	6	55
10	jebu99	condition1	21	f	Matura	2020-08-09 19:43:00	session1	encoding	gastonia4_re.jpg	Dinosaurier	6	8				1107221	24		12hours	difficulty 2					Intuitiv	Night	7	4	11	6	55
10	jebu99	condition1	21	f	Matura	2020-08-09 19:43:00	session1	encoding	gastonia4_re.jpg	Dinosaurier	6	8				1107404	0		12hours	difficulty 2					Intuitiv	Night	7	4	11	6	55
10	jebu99	condition1	21	f	Matura	2020-08-09 19:43:00	session1	encoding	gastonia5_re.jpg	Dinosaurier	6	8				1107888	25		12hours	difficulty 2					Intuitiv	Night	7	4	11	6	55
10	jebu99	condition1	21	f	Matura	2020-08-09 19:43:00	session1	encoding	gastonia6_re.jpg	Dinosaurier	6	8				1108556	26		12hours	difficulty 2					Intuitiv	Night	7	4	11	6	55
10	jebu99	condition1	21	f	Matura	2020-08-09 19:43:00	session1	encoding	gastonia7_re.jpg	Dinosaurier	6	8				1109223	27		12hours	difficulty 2					Intuitiv	Night	7	4	11	6	55
10	jebu99	condition1	21	f	Matura	2020-08-09 19:43:00	session1	encoding	gastonia8_re.jpg	Dinosaurier	6	8				1109891	28		12hours	difficulty 2					Intuitiv	Night	7	4	11	6	55
10	jebu99	condition1	21	f	Matura	2020-08-09 19:43:00	session1	encoding	gastonia8_re.jpg	Dinosaurier	6	8				1110074	0		12hours	difficulty 2					Intuitiv	Night	7	4	11	6	55
10	jebu99	condition1	21	f	Matura	2020-08-09 19:43:00	session1	encoding	deinonychus1_re.jpg	Dinosaurier	6	8				1110558	29		12hours	difficulty 2					Intuitiv	Night	7	4	11	6	55
10	jebu99	condition1	21	f	Matura	2020-08-09 19:43:00	session1	encoding	deinonychus2_re.jpg	Dinosaurier	6	8				1111225	30		12hours	difficulty 2					Intuitiv	Night	7	4	11	6	55
10	jebu99	condition1	21	f	Matura	2020-08-09 19:43:00	session1	encoding	deinonychus3_re.jpg	Dinosaurier	6	8				1111893	31		12hours	difficulty 2					Intuitiv	Night	7	4	11	6	55
10	jebu99	condition1	21	f	Matura	2020-08-09 19:43:00	session1	encoding	deinonychus4_re.jpg	Dinosaurier	6	8				1112560	32		12hours	difficulty 2					Intuitiv	Night	7	4	11	6	55
10	jebu99	condition1	21	f	Matura	2020-08-09 19:43:00	session1	encoding	deinonychus4_re.jpg	Dinosaurier	6	8				1112744	0		12hours	difficulty 2					Intuitiv	Night	7	4	11	6	55
10	jebu99	condition1	21	f	Matura	2020-08-09 19:43:00	session1	encoding	pteranodon5_li.jpg	Dinosaurier	6	8				1113228	33		12hours	difficulty 2					Intuitiv	Night	7	4	11	6	55
10	jebu99	condition1	21	f	Matura	2020-08-09 19:43:00	session1	encoding	pteranodon6_li.jpg	Dinosaurier	6	8				1113895	34		12hours	difficulty 2					Intuitiv	Night	7	4	11	6	55
10	jebu99	condition1	21	f	Matura	2020-08-09 19:43:00	session1	encoding	pteranodon7_li.jpg	Dinosaurier	6	8				1114562	35		12hours	difficulty 2					Intuitiv	Night	7	4	11	6	55
10	jebu99	condition1	21	f	Matura	2020-08-09 19:43:00	session1	encoding	pteranodon8_li.jpg	Dinosaurier	6	8				1115230	36		12hours	difficulty 2					Intuitiv	Night	7	4	11	6	55
10	jebu99	condition1	21	f	Matura	2020-08-09 19:43:00	session1	encoding	pteranodon8_li.jpg	Dinosaurier	6	8				1115413	0		12hours	difficulty 2					Intuitiv	Night	7	4	11	6	55
10	jebu99	condition1	21	f	Matura	2020-08-09 19:43:00	session1	encoding	deinonychus5_re.jpg	Dinosaurier	6	8				1115897	37		12hours	difficulty 2					Intuitiv	Night	7	4	11	6	55
10	jebu99	condition1	21	f	Matura	2020-08-09 19:43:00	session1	encoding	deinonychus6_re.jpg	Dinosaurier	6	8				1116565	38		12hours	difficulty 2					Intuitiv	Night	7	4	11	6	55
10	jebu99	condition1	21	f	Matura	2020-08-09 19:43:00	session1	encoding	deinonychus7_re.jpg	Dinosaurier	6	8				1117232	39		12hours	difficulty 2					Intuitiv	Night	7	4	11	6	55
10	jebu99	condition1	21	f	Matura	2020-08-09 19:43:00	session1	encoding	deinonychus8_re.jpg	Dinosaurier	6	8				1117899	40		12hours	difficulty 2					Intuitiv	Night	7	4	11	6	55
10	jebu99	condition1	21	f	Matura	2020-08-09 19:43:00	session1	encoding	deinonychus8_re.jpg	Dinosaurier	6	8				1118083	0		12hours	difficulty 2					Intuitiv	Night	7	4	11	6	55
10	jebu99	condition1	21	f	Matura	2020-08-09 19:46:00	session1	Consolidation		Dinosaurier	6	8				1122688	65		12hours	difficulty 2					Intuitiv	Night	7	4	11	6	55
10	jebu99	condition1	21	f	Matura	2020-08-09 19:46:00	session1	encoding	hamster1_li.jpg	Haustiere	7	6				1321774	1		12hours	difficulty 6					Intuitiv	Night	7	4	11	6	55
10	jebu99	condition1	21	f	Matura	2020-08-09 19:46:00	session1	encoding	hamster2_li.jpg	Haustiere	7	6				1322442	2		12hours	difficulty 6					Intuitiv	Night	7	4	11	6	55
10	jebu99	condition1	21	f	Matura	2020-08-09 19:46:00	session1	encoding	hamster3_li.jpg	Haustiere	7	6				1323109	3		12hours	difficulty 6					Intuitiv	Night	7	4	11	6	55
10	jebu99	condition1	21	f	Matura	2020-08-09 19:46:00	session1	encoding	hamster4_li.jpg	Haustiere	7	6				1323777	4		12hours	difficulty 6					Intuitiv	Night	7	4	11	6	55
10	jebu99	condition1	21	f	Matura	2020-08-09 19:46:00	session1	encoding	hamster4_li.jpg	Haustiere	7	6				1323960	0		12hours	difficulty 6					Intuitiv	Night	7	4	11	6	55
10	jebu99	condition1	21	f	Matura	2020-08-09 19:46:00	session1	encoding	minischwein1_li.jpg	Haustiere	7	6				1324444	5		12hours	difficulty 6					Intuitiv	Night	7	4	11	6	55
10	jebu99	condition1	21	f	Matura	2020-08-09 19:46:00	session1	encoding	minischwein2_li.jpg	Haustiere	7	6				1325111	6		12hours	difficulty 6					Intuitiv	Night	7	4	11	6	55
10	jebu99	condition1	21	f	Matura	2020-08-09 19:46:00	session1	encoding	minischwein3_li.jpg	Haustiere	7	6				1325779	7		12hours	difficulty 6					Intuitiv	Night	7	4	11	6	55
10	jebu99	condition1	21	f	Matura	2020-08-09 19:46:00	session1	encoding	minischwein4_li.jpg	Haustiere	7	6				1326446	8		12hours	difficulty 6					Intuitiv	Night	7	4	11	6	55
10	jebu99	condition1	21	f	Matura	2020-08-09 19:46:00	session1	encoding	minischwein4_li.jpg	Haustiere	7	6				1326630	0		12hours	difficulty 6					Intuitiv	Night	7	4	11	6	55
10	jebu99	condition1	21	f	Matura	2020-08-09 19:46:00	session1	encoding	schnauzer1_li.jpg	Haustiere	7	6				1327114	9		12hours	difficulty 6					Intuitiv	Night	7	4	11	6	55
10	jebu99	condition1	21	f	Matura	2020-08-09 19:46:00	session1	encoding	schnauzer2_li.jpg	Haustiere	7	6				1327781	10		12hours	difficulty 6					Intuitiv	Night	7	4	11	6	55
10	jebu99	condition1	21	f	Matura	2020-08-09 19:46:00	session1	encoding	schnauzer3_li.jpg	Haustiere	7	6				1328448	11		12hours	difficulty 6					Intuitiv	Night	7	4	11	6	55
10	jebu99	condition1	21	f	Matura	2020-08-09 19:46:00	session1	encoding	schnauzer4_li.jpg	Haustiere	7	6				1329116	12		12hours	difficulty 6					Intuitiv	Night	7	4	11	6	55
10	jebu99	condition1	21	f	Matura	2020-08-09 19:46:00	session1	encoding	schnauzer4_li.jpg	Haustiere	7	6				1329299	0		12hours	difficulty 6					Intuitiv	Night	7	4	11	6	55
10	jebu99	condition1	21	f	Matura	2020-08-09 19:46:00	session1	encoding	hamster5_li.jpg	Haustiere	7	6				1329783	13		12hours	difficulty 6					Intuitiv	Night	7	4	11	6	55
10	jebu99	condition1	21	f	Matura	2020-08-09 19:46:00	session1	encoding	hamster6_li.jpg	Haustiere	7	6				1330451	14		12hours	difficulty 6					Intuitiv	Night	7	4	11	6	55
10	jebu99	condition1	21	f	Matura	2020-08-09 19:46:00	session1	encoding	hamster7_li.jpg	Haustiere	7	6				1331118	15		12hours	difficulty 6					Intuitiv	Night	7	4	11	6	55
10	jebu99	condition1	21	f	Matura	2020-08-09 19:46:00	session1	encoding	hamster8_li.jpg	Haustiere	7	6				1331785	16		12hours	difficulty 6					Intuitiv	Night	7	4	11	6	55
10	jebu99	condition1	21	f	Matura	2020-08-09 19:46:00	session1	encoding	hamster8_li.jpg	Haustiere	7	6				1331969	0		12hours	difficulty 6					Intuitiv	Night	7	4	11	6	55
10	jebu99	condition1	21	f	Matura	2020-08-09 19:47:00	session1	encoding	zwergpony1_re.jpg	Haustiere	7	6				1332453	17		12hours	difficulty 6					Intuitiv	Night	7	4	11	6	55
10	jebu99	condition1	21	f	Matura	2020-08-09 19:47:00	session1	encoding	zwergpony2_re.jpg	Haustiere	7	6				1333120	18		12hours	difficulty 6					Intuitiv	Night	7	4	11	6	55
10	jebu99	condition1	21	f	Matura	2020-08-09 19:47:00	session1	encoding	zwergpony3_re.jpg	Haustiere	7	6				1333788	19		12hours	difficulty 6					Intuitiv	Night	7	4	11	6	55
10	jebu99	condition1	21	f	Matura	2020-08-09 19:47:00	session1	encoding	zwergpony4_re.jpg	Haustiere	7	6				1334455	20		12hours	difficulty 6					Intuitiv	Night	7	4	11	6	55
10	jebu99	condition1	21	f	Matura	2020-08-09 19:47:00	session1	encoding	zwergpony4_re.jpg	Haustiere	7	6				1334638	0		12hours	difficulty 6					Intuitiv	Night	7	4	11	6	55
10	jebu99	condition1	21	f	Matura	2020-08-09 19:47:00	session1	encoding	hase1_re.jpg	Haustiere	7	6				1335122	21		12hours	difficulty 6					Intuitiv	Night	7	4	11	6	55
10	jebu99	condition1	21	f	Matura	2020-08-09 19:47:00	session1	encoding	hase2_re.jpg	Haustiere	7	6				1335790	22		12hours	difficulty 6					Intuitiv	Night	7	4	11	6	55
10	jebu99	condition1	21	f	Matura	2020-08-09 19:47:00	session1	encoding	hase3_re.jpg	Haustiere	7	6				1336457	23		12hours	difficulty 6					Intuitiv	Night	7	4	11	6	55
10	jebu99	condition1	21	f	Matura	2020-08-09 19:47:00	session1	encoding	hase4_re.jpg	Haustiere	7	6				1337125	24		12hours	difficulty 6					Intuitiv	Night	7	4	11	6	55
10	jebu99	condition1	21	f	Matura	2020-08-09 19:47:00	session1	encoding	hase4_re.jpg	Haustiere	7	6				1337308	0		12hours	difficulty 6					Intuitiv	Night	7	4	11	6	55
10	jebu99	condition1	21	f	Matura	2020-08-09 19:47:00	session1	encoding	minischwein5_li.jpg	Haustiere	7	6				1337792	25		12hours	difficulty 6					Intuitiv	Night	7	4	11	6	55
10	jebu99	condition1	21	f	Matura	2020-08-09 19:47:00	session1	encoding	minischwein6_li.jpg	Haustiere	7	6				1338459	26		12hours	difficulty 6					Intuitiv	Night	7	4	11	6	55
10	jebu99	condition1	21	f	Matura	2020-08-09 19:47:00	session1	encoding	minischwein7_li.jpg	Haustiere	7	6				1339127	27		12hours	difficulty 6					Intuitiv	Night	7	4	11	6	55
10	jebu99	condition1	21	f	Matura	2020-08-09 19:47:00	session1	encoding	minischwein8_li.jpg	Haustiere	7	6				1339794	28		12hours	difficulty 6					Intuitiv	Night	7	4	11	6	55
10	jebu99	condition1	21	f	Matura	2020-08-09 19:47:00	session1	encoding	minischwein8_li.jpg	Haustiere	7	6				1339978	0		12hours	difficulty 6					Intuitiv	Night	7	4	11	6	55
10	jebu99	condition1	21	f	Matura	2020-08-09 19:47:00	session1	encoding	zwergpony5_re.jpg	Haustiere	7	6				1340462	29		12hours	difficulty 6					Intuitiv	Night	7	4	11	6	55
10	jebu99	condition1	21	f	Matura	2020-08-09 19:47:00	session1	encoding	zwergpony6_re.jpg	Haustiere	7	6				1341129	30		12hours	difficulty 6					Intuitiv	Night	7	4	11	6	55
10	jebu99	condition1	21	f	Matura	2020-08-09 19:47:00	session1	encoding	zwergpony7_re.jpg	Haustiere	7	6				1341796	31		12hours	difficulty 6					Intuitiv	Night	7	4	11	6	55
10	jebu99	condition1	21	f	Matura	2020-08-09 19:47:00	session1	encoding	zwergpony8_re.jpg	Haustiere	7	6				1342464	32		12hours	difficulty 6					Intuitiv	Night	7	4	11	6	55
10	jebu99	condition1	21	f	Matura	2020-08-09 19:47:00	session1	encoding	zwergpony8_re.jpg	Haustiere	7	6				1342647	0		12hours	difficulty 6					Intuitiv	Night	7	4	11	6	55
10	jebu99	condition1	21	f	Matura	2020-08-09 19:47:00	session1	encoding	schnauzer5_li.jpg	Haustiere	7	6				1343131	33		12hours	difficulty 6					Intuitiv	Night	7	4	11	6	55
10	jebu99	condition1	21	f	Matura	2020-08-09 19:47:00	session1	encoding	schnauzer6_li.jpg	Haustiere	7	6				1343799	34		12hours	difficulty 6					Intuitiv	Night	7	4	11	6	55
10	jebu99	condition1	21	f	Matura	2020-08-09 19:47:00	session1	encoding	schnauzer7_li.jpg	Haustiere	7	6				1344466	35		12hours	difficulty 6					Intuitiv	Night	7	4	11	6	55
10	jebu99	condition1	21	f	Matura	2020-08-09 19:47:00	session1	encoding	schnauzer8_li.jpg	Haustiere	7	6				1345133	36		12hours	difficulty 6					Intuitiv	Night	7	4	11	6	55
10	jebu99	condition1	21	f	Matura	2020-08-09 19:47:00	session1	encoding	schnauzer8_li.jpg	Haustiere	7	6				1345317	0		12hours	difficulty 6					Intuitiv	Night	7	4	11	6	55
10	jebu99	condition1	21	f	Matura	2020-08-09 19:47:00	session1	encoding	hase5_re.jpg	Haustiere	7	6				1345801	37		12hours	difficulty 6					Intuitiv	Night	7	4	11	6	55
10	jebu99	condition1	21	f	Matura	2020-08-09 19:47:00	session1	encoding	hase6_re.jpg	Haustiere	7	6				1346468	38		12hours	difficulty 6					Intuitiv	Night	7	4	11	6	55
10	jebu99	condition1	21	f	Matura	2020-08-09 19:47:00	session1	encoding	hase7_re.jpg	Haustiere	7	6				1347136	39		12hours	difficulty 6					Intuitiv	Night	7	4	11	6	55
10	jebu99	condition1	21	f	Matura	2020-08-09 19:47:00	session1	encoding	hase8_re.jpg	Haustiere	7	6				1347803	40		12hours	difficulty 6					Intuitiv	Night	7	4	11	6	55
10	jebu99	condition1	21	f	Matura	2020-08-09 19:47:00	session1	encoding	hase8_re.jpg	Haustiere	7	6				1347986	0		12hours	difficulty 6					Intuitiv	Night	7	4	11	6	55
10	jebu99	condition1	21	f	Matura	2020-08-09 19:50:00	session1	Consolidation		Haustiere	7	6				1353109	65		12hours	difficulty 6					Intuitiv	Night	7	4	11	6	55
10	jebu99	condition1	21	f	Matura	2020-08-09 19:50:00	session1	encoding	steinbock1_li.jpg	Gebirge	8	2				1544036	1		3minutes	difficulty 2					Intuitiv	Night	7	4	11	6	55
10	jebu99	condition1	21	f	Matura	2020-08-09 19:50:00	session1	encoding	steinbock2_li.jpg	Gebirge	8	2				1544704	2		3minutes	difficulty 2					Intuitiv	Night	7	4	11	6	55
10	jebu99	condition1	21	f	Matura	2020-08-09 19:50:00	session1	encoding	steinbock3_li.jpg	Gebirge	8	2				1545371	3		3minutes	difficulty 2					Intuitiv	Night	7	4	11	6	55
10	jebu99	condition1	21	f	Matura	2020-08-09 19:50:00	session1	encoding	steinbock4_li.jpg	Gebirge	8	2				1546038	4		3minutes	difficulty 2					Intuitiv	Night	7	4	11	6	55
10	jebu99	condition1	21	f	Matura	2020-08-09 19:50:00	session1	encoding	steinbock4_li.jpg	Gebirge	8	2				1546222	0		3minutes	difficulty 2					Intuitiv	Night	7	4	11	6	55
10	jebu99	condition1	21	f	Matura	2020-08-09 19:50:00	session1	encoding	steinbock5_li.jpg	Gebirge	8	2				1546706	5		3minutes	difficulty 2					Intuitiv	Night	7	4	11	6	55
10	jebu99	condition1	21	f	Matura	2020-08-09 19:50:00	session1	encoding	steinbock6_li.jpg	Gebirge	8	2				1547373	6		3minutes	difficulty 2					Intuitiv	Night	7	4	11	6	55
10	jebu99	condition1	21	f	Matura	2020-08-09 19:50:00	session1	encoding	steinbock7_li.jpg	Gebirge	8	2				1548041	7		3minutes	difficulty 2					Intuitiv	Night	7	4	11	6	55
10	jebu99	condition1	21	f	Matura	2020-08-09 19:50:00	session1	encoding	steinbock8_li.jpg	Gebirge	8	2				1548708	8		3minutes	difficulty 2					Intuitiv	Night	7	4	11	6	55
10	jebu99	condition1	21	f	Matura	2020-08-09 19:50:00	session1	encoding	steinbock8_li.jpg	Gebirge	8	2				1548891	0		3minutes	difficulty 2					Intuitiv	Night	7	4	11	6	55
10	jebu99	condition1	21	f	Matura	2020-08-09 19:50:00	session1	encoding	gwolf1_li.jpg	Gebirge	8	2				1549375	9		3minutes	difficulty 2					Intuitiv	Night	7	4	11	6	55
10	jebu99	condition1	21	f	Matura	2020-08-09 19:50:00	session1	encoding	gwolf2_li.jpg	Gebirge	8	2				1550043	10		3minutes	difficulty 2					Intuitiv	Night	7	4	11	6	55
10	jebu99	condition1	21	f	Matura	2020-08-09 19:50:00	session1	encoding	gwolf3_li.jpg	Gebirge	8	2				1550710	11		3minutes	difficulty 2					Intuitiv	Night	7	4	11	6	55
10	jebu99	condition1	21	f	Matura	2020-08-09 19:50:00	session1	encoding	gwolf4_li.jpg	Gebirge	8	2				1551378	12		3minutes	difficulty 2					Intuitiv	Night	7	4	11	6	55
10	jebu99	condition1	21	f	Matura	2020-08-09 19:50:00	session1	encoding	gwolf4_li.jpg	Gebirge	8	2				1551561	0		3minutes	difficulty 2					Intuitiv	Night	7	4	11	6	55
10	jebu99	condition1	21	f	Matura	2020-08-09 19:50:00	session1	encoding	gwolf5_li.jpg	Gebirge	8	2				1552045	13		3minutes	difficulty 2					Intuitiv	Night	7	4	11	6	55
10	jebu99	condition1	21	f	Matura	2020-08-09 19:50:00	session1	encoding	gwolf6_li.jpg	Gebirge	8	2				1552712	14		3minutes	difficulty 2					Intuitiv	Night	7	4	11	6	55
10	jebu99	condition1	21	f	Matura	2020-08-09 19:50:00	session1	encoding	gwolf7_li.jpg	Gebirge	8	2				1553380	15		3minutes	difficulty 2					Intuitiv	Night	7	4	11	6	55
10	jebu99	condition1	21	f	Matura	2020-08-09 19:50:00	session1	encoding	gwolf8_li.jpg	Gebirge	8	2				1554047	16		3minutes	difficulty 2					Intuitiv	Night	7	4	11	6	55
10	jebu99	condition1	21	f	Matura	2020-08-09 19:50:00	session1	encoding	gwolf8_li.jpg	Gebirge	8	2				1554231	0		3minutes	difficulty 2					Intuitiv	Night	7	4	11	6	55
10	jebu99	condition1	21	f	Matura	2020-08-09 19:50:00	session1	encoding	dohle1_re.jpg	Gebirge	8	2				1554715	17		3minutes	difficulty 2					Intuitiv	Night	7	4	11	6	55
10	jebu99	condition1	21	f	Matura	2020-08-09 19:50:00	session1	encoding	dohle2_re.jpg	Gebirge	8	2				1555382	18		3minutes	difficulty 2					Intuitiv	Night	7	4	11	6	55
10	jebu99	condition1	21	f	Matura	2020-08-09 19:50:00	session1	encoding	dohle3_re.jpg	Gebirge	8	2				1556050	19		3minutes	difficulty 2					Intuitiv	Night	7	4	11	6	55
10	jebu99	condition1	21	f	Matura	2020-08-09 19:50:00	session1	encoding	dohle4_re.jpg	Gebirge	8	2				1556717	20		3minutes	difficulty 2					Intuitiv	Night	7	4	11	6	55
10	jebu99	condition1	21	f	Matura	2020-08-09 19:50:00	session1	encoding	dohle4_re.jpg	Gebirge	8	2				1556900	0		3minutes	difficulty 2					Intuitiv	Night	7	4	11	6	55
10	jebu99	condition1	21	f	Matura	2020-08-09 19:50:00	session1	encoding	baer1_re.jpg	Gebirge	8	2				1557384	21		3minutes	difficulty 2					Intuitiv	Night	7	4	11	6	55
10	jebu99	condition1	21	f	Matura	2020-08-09 19:50:00	session1	encoding	baer2_re.jpg	Gebirge	8	2				1558052	22		3minutes	difficulty 2					Intuitiv	Night	7	4	11	6	55
10	jebu99	condition1	21	f	Matura	2020-08-09 19:50:00	session1	encoding	baer3_re.jpg	Gebirge	8	2				1558719	23		3minutes	difficulty 2					Intuitiv	Night	7	4	11	6	55
10	jebu99	condition1	21	f	Matura	2020-08-09 19:50:00	session1	encoding	baer4_re.jpg	Gebirge	8	2				1559387	24		3minutes	difficulty 2					Intuitiv	Night	7	4	11	6	55
10	jebu99	condition1	21	f	Matura	2020-08-09 19:50:00	session1	encoding	baer4_re.jpg	Gebirge	8	2				1559570	0		3minutes	difficulty 2					Intuitiv	Night	7	4	11	6	55
10	jebu99	condition1	21	f	Matura	2020-08-09 19:50:00	session1	encoding	berghase1_re.jpg	Gebirge	8	2				1560054	25		3minutes	difficulty 2					Intuitiv	Night	7	4	11	6	55
10	jebu99	condition1	21	f	Matura	2020-08-09 19:50:00	session1	encoding	berghase2_re.jpg	Gebirge	8	2				1560721	26		3minutes	difficulty 2					Intuitiv	Night	7	4	11	6	55
10	jebu99	condition1	21	f	Matura	2020-08-09 19:50:00	session1	encoding	berghase3_re.jpg	Gebirge	8	2				1561389	27		3minutes	difficulty 2					Intuitiv	Night	7	4	11	6	55
10	jebu99	condition1	21	f	Matura	2020-08-09 19:50:00	session1	encoding	berghase4_re.jpg	Gebirge	8	2				1562056	28		3minutes	difficulty 2					Intuitiv	Night	7	4	11	6	55
10	jebu99	condition1	21	f	Matura	2020-08-09 19:50:00	session1	encoding	berghase4_re.jpg	Gebirge	8	2				1562240	0		3minutes	difficulty 2					Intuitiv	Night	7	4	11	6	55
10	jebu99	condition1	21	f	Matura	2020-08-09 19:50:00	session1	encoding	dohle5_re.jpg	Gebirge	8	2				1562724	29		3minutes	difficulty 2					Intuitiv	Night	7	4	11	6	55
10	jebu99	condition1	21	f	Matura	2020-08-09 19:50:00	session1	encoding	dohle6_re.jpg	Gebirge	8	2				1563391	30		3minutes	difficulty 2					Intuitiv	Night	7	4	11	6	55
10	jebu99	condition1	21	f	Matura	2020-08-09 19:50:00	session1	encoding	dohle7_re.jpg	Gebirge	8	2				1564058	31		3minutes	difficulty 2					Intuitiv	Night	7	4	11	6	55
10	jebu99	condition1	21	f	Matura	2020-08-09 19:50:00	session1	encoding	dohle8_re.jpg	Gebirge	8	2				1564726	32		3minutes	difficulty 2					Intuitiv	Night	7	4	11	6	55
10	jebu99	condition1	21	f	Matura	2020-08-09 19:50:00	session1	encoding	dohle8_re.jpg	Gebirge	8	2				1564909	0		3minutes	difficulty 2					Intuitiv	Night	7	4	11	6	55
10	jebu99	condition1	21	f	Matura	2020-08-09 19:50:00	session1	encoding	baer5_re.jpg	Gebirge	8	2				1565393	33		3minutes	difficulty 2					Intuitiv	Night	7	4	11	6	55
10	jebu99	condition1	21	f	Matura	2020-08-09 19:50:00	session1	encoding	baer6_re.jpg	Gebirge	8	2				1566061	34		3minutes	difficulty 2					Intuitiv	Night	7	4	11	6	55
10	jebu99	condition1	21	f	Matura	2020-08-09 19:50:00	session1	encoding	baer7_re.jpg	Gebirge	8	2				1566728	35		3minutes	difficulty 2					Intuitiv	Night	7	4	11	6	55
10	jebu99	condition1	21	f	Matura	2020-08-09 19:50:00	session1	encoding	baer8_re.jpg	Gebirge	8	2				1567395	36		3minutes	difficulty 2					Intuitiv	Night	7	4	11	6	55
10	jebu99	condition1	21	f	Matura	2020-08-09 19:50:00	session1	encoding	baer8_re.jpg	Gebirge	8	2				1567579	0		3minutes	difficulty 2					Intuitiv	Night	7	4	11	6	55
10	jebu99	condition1	21	f	Matura	2020-08-09 19:50:00	session1	encoding	berghase5_re.jpg	Gebirge	8	2				1568063	37		3minutes	difficulty 2					Intuitiv	Night	7	4	11	6	55
10	jebu99	condition1	21	f	Matura	2020-08-09 19:50:00	session1	encoding	berghase6_re.jpg	Gebirge	8	2				1568730	38		3minutes	difficulty 2					Intuitiv	Night	7	4	11	6	55
10	jebu99	condition1	21	f	Matura	2020-08-09 19:50:00	session1	encoding	berghase7_re.jpg	Gebirge	8	2				1569398	39		3minutes	difficulty 2					Intuitiv	Night	7	4	11	6	55
10	jebu99	condition1	21	f	Matura	2020-08-09 19:50:00	session1	encoding	berghase8_re.jpg	Gebirge	8	2				1570065	40		3minutes	difficulty 2					Intuitiv	Night	7	4	11	6	55
10	jebu99	condition1	21	f	Matura	2020-08-09 19:50:00	session1	encoding	berghase8_re.jpg	Gebirge	8	2				1570248	0		3minutes	difficulty 2					Intuitiv	Night	7	4	11	6	55
10	jebu99	condition1	21	f	Matura	2020-08-09 19:54:00	session1	Consolidation		Gebirge	8	2				1575955	65		3minutes	difficulty 2					Intuitiv	Night	7	4	11	6	55
10	jebu99	condition1	21	f	Matura	2020-08-09 19:54:00	session1	Instruction Retrieval		Gebirge	8	2				1759240			3minutes	difficulty 2					Intuitiv	Night	7	4	11	6	55
10	jebu99	condition1	21	f	Matura	2020-08-09 19:54:00	session1	Background Picture		Gebirge	8	2				1766281	45		3minutes	difficulty 2					Intuitiv	Night	7	4	11	6	55
10	jebu99	condition1	21	f	Matura	2020-08-09 19:54:00	session1	retrieval	steinbock_berghase.jpg	Gebirge	8	2	2308	2	nacheinander	1767316	51	correct	3minutes	difficulty 2		3	6	2	Intuitiv	Night	7	4	11	6	55
10	jebu99	condition1	21	f	Matura	2020-08-09 19:54:00	session1	retrieval	gwolf_dohle.jpg	Gebirge	8	2	4301	2	nacheinander	1773723	52	correct	3minutes	difficulty 2		3	2	2	Intuitiv	Night	7	4	11	6	55
10	jebu99	condition1	21	f	Matura	2020-08-09 19:54:00	session1	retrieval	steinbock_gwolf.jpg	Gebirge	8	2	1987	2	nacheinander	1782116	53	correct	3minutes	difficulty 2		3	2	1	Intuitiv	Night	7	4	11	6	55
10	jebu99	condition1	21	f	Matura	2020-08-09 19:54:00	session1	retrieval	berghase_baer.jpg	Gebirge	8	2	1378	1	zusammen	1787872	54	correct	3minutes	difficulty 2		3	1	3	Intuitiv	Night	7	4	11	6	55
10	jebu99	condition1	21	f	Matura	2020-08-09 19:54:00	session1	retrieval	baer_gwolf.jpg	Gebirge	8	2	1312	2	nacheinander	1792794	55	correct	3minutes	difficulty 2		3	3	2	Intuitiv	Night	7	4	11	6	55
10	jebu99	condition1	21	f	Matura	2020-08-09 19:54:00	session1	retrieval	dohle_steinbock.jpg	Gebirge	8	2	5663	2	nacheinander	1797666	56	correct	3minutes	difficulty 2		3	4	2	Intuitiv	Night	7	4	11	6	55
10	jebu99	condition1	21	f	Matura	2020-08-09 19:54:00	session1	retrieval	gwolf_berghase.jpg	Gebirge	8	2	1371	2	nacheinander	1807827	57	correct	3minutes	difficulty 2		3	4	2	Intuitiv	Night	7	4	11	6	55
10	jebu99	condition1	21	f	Matura	2020-08-09 19:55:00	session1	retrieval	baer_dohle.jpg	Gebirge	8	2	1143	1	zusammen	1812783	58	correct	3minutes	difficulty 2		3	1	3	Intuitiv	Night	7	4	11	6	55
10	jebu99	condition1	21	f	Matura	2020-08-09 19:55:00	session1	retrieval	berghase_dohle.jpg	Gebirge	8	2	1059	1	zusammen	1817405	59	correct	3minutes	difficulty 2		3	2	3	Intuitiv	Night	7	4	11	6	55
10	jebu99	condition1	21	f	Matura	2020-08-09 19:55:00	session1	retrieval	steinbock_baer.jpg	Gebirge	8	2	1262	2	nacheinander	1821943	60	correct	3minutes	difficulty 2		3	5	2	Intuitiv	Night	7	4	11	6	55
10	jebu99	condition1	21	f	Matura	2020-08-09 19:55:00	session1	encoding	uhu1_li.jpg	Test	9	14				1831070	1		immediate	difficulty 2					Intuitiv	Night	7	4	11	6	55
10	jebu99	condition1	21	f	Matura	2020-08-09 19:55:00	session1	encoding	uhu2_li.jpg	Test	9	14				1831737	2		immediate	difficulty 2					Intuitiv	Night	7	4	11	6	55
10	jebu99	condition1	21	f	Matura	2020-08-09 19:55:00	session1	encoding	uhu3_li.jpg	Test	9	14				1832404	3		immediate	difficulty 2					Intuitiv	Night	7	4	11	6	55
10	jebu99	condition1	21	f	Matura	2020-08-09 19:55:00	session1	encoding	uhu4_li.jpg	Test	9	14				1833072	4		immediate	difficulty 2					Intuitiv	Night	7	4	11	6	55
10	jebu99	condition1	21	f	Matura	2020-08-09 19:55:00	session1	encoding	uhu4_li.jpg	Test	9	14				1833255	0		immediate	difficulty 2					Intuitiv	Night	7	4	11	6	55
10	jebu99	condition1	21	f	Matura	2020-08-09 19:55:00	session1	encoding	terrier1_li.jpg	Test	9	14				1833739	5		immediate	difficulty 2					Intuitiv	Night	7	4	11	6	55
10	jebu99	condition1	21	f	Matura	2020-08-09 19:55:00	session1	encoding	terrier2_li.jpg	Test	9	14				1834407	6		immediate	difficulty 2					Intuitiv	Night	7	4	11	6	55
10	jebu99	condition1	21	f	Matura	2020-08-09 19:55:00	session1	encoding	terrier3_li.jpg	Test	9	14				1835074	7		immediate	difficulty 2					Intuitiv	Night	7	4	11	6	55
10	jebu99	condition1	21	f	Matura	2020-08-09 19:55:00	session1	encoding	terrier4_li.jpg	Test	9	14				1835741	8		immediate	difficulty 2					Intuitiv	Night	7	4	11	6	55
10	jebu99	condition1	21	f	Matura	2020-08-09 19:55:00	session1	encoding	terrier4_li.jpg	Test	9	14				1835925	0		immediate	difficulty 2					Intuitiv	Night	7	4	11	6	55
10	jebu99	condition1	21	f	Matura	2020-08-09 19:55:00	session1	encoding	uhu5_li.jpg	Test	9	14				1836409	9		immediate	difficulty 2					Intuitiv	Night	7	4	11	6	55
10	jebu99	condition1	21	f	Matura	2020-08-09 19:55:00	session1	encoding	uhu6_li.jpg	Test	9	14				1837076	10		immediate	difficulty 2					Intuitiv	Night	7	4	11	6	55
10	jebu99	condition1	21	f	Matura	2020-08-09 19:55:00	session1	encoding	uhu7_li.jpg	Test	9	14				1837744	11		immediate	difficulty 2					Intuitiv	Night	7	4	11	6	55
10	jebu99	condition1	21	f	Matura	2020-08-09 19:55:00	session1	encoding	uhu8_li.jpg	Test	9	14				1838411	12		immediate	difficulty 2					Intuitiv	Night	7	4	11	6	55
10	jebu99	condition1	21	f	Matura	2020-08-09 19:55:00	session1	encoding	uhu8_li.jpg	Test	9	14				1838594	0		immediate	difficulty 2					Intuitiv	Night	7	4	11	6	55
10	jebu99	condition1	21	f	Matura	2020-08-09 19:55:00	session1	encoding	terrier5_li.jpg	Test	9	14				1839078	13		immediate	difficulty 2					Intuitiv	Night	7	4	11	6	55
10	jebu99	condition1	21	f	Matura	2020-08-09 19:55:00	session1	encoding	terrier6_li.jpg	Test	9	14				1839746	14		immediate	difficulty 2					Intuitiv	Night	7	4	11	6	55
10	jebu99	condition1	21	f	Matura	2020-08-09 19:55:00	session1	encoding	terrier7_li.jpg	Test	9	14				1840413	15		immediate	difficulty 2					Intuitiv	Night	7	4	11	6	55
10	jebu99	condition1	21	f	Matura	2020-08-09 19:55:00	session1	encoding	terrier8_li.jpg	Test	9	14				1841081	16		immediate	difficulty 2					Intuitiv	Night	7	4	11	6	55
10	jebu99	condition1	21	f	Matura	2020-08-09 19:55:00	session1	encoding	terrier8_li.jpg	Test	9	14				1841264	0		immediate	difficulty 2					Intuitiv	Night	7	4	11	6	55
10	jebu99	condition1	21	f	Matura	2020-08-09 19:55:00	session1	encoding	hpapagei1_re.jpg	Test	9	14				1841748	17		immediate	difficulty 2					Intuitiv	Night	7	4	11	6	55
10	jebu99	condition1	21	f	Matura	2020-08-09 19:55:00	session1	encoding	hpapagei2_re.jpg	Test	9	14				1842415	18		immediate	difficulty 2					Intuitiv	Night	7	4	11	6	55
10	jebu99	condition1	21	f	Matura	2020-08-09 19:55:00	session1	encoding	hpapagei3_re.jpg	Test	9	14				1843083	19		immediate	difficulty 2					Intuitiv	Night	7	4	11	6	55
10	jebu99	condition1	21	f	Matura	2020-08-09 19:55:00	session1	encoding	hpapagei4_re.jpg	Test	9	14				1843750	20		immediate	difficulty 2					Intuitiv	Night	7	4	11	6	55
10	jebu99	condition1	21	f	Matura	2020-08-09 19:55:00	session1	encoding	hpapagei4_re.jpg	Test	9	14				1843934	0		immediate	difficulty 2					Intuitiv	Night	7	4	11	6	55
10	jebu99	condition1	21	f	Matura	2020-08-09 19:55:00	session1	encoding	hschwein1_re.jpg	Test	9	14				1844418	21		immediate	difficulty 2					Intuitiv	Night	7	4	11	6	55
10	jebu99	condition1	21	f	Matura	2020-08-09 19:55:00	session1	encoding	hschwein2_re.jpg	Test	9	14				1845085	22		immediate	difficulty 2					Intuitiv	Night	7	4	11	6	55
10	jebu99	condition1	21	f	Matura	2020-08-09 19:55:00	session1	encoding	hschwein3_re.jpg	Test	9	14				1845752	23		immediate	difficulty 2					Intuitiv	Night	7	4	11	6	55
10	jebu99	condition1	21	f	Matura	2020-08-09 19:55:00	session1	encoding	hschwein4_re.jpg	Test	9	14				1846420	24		immediate	difficulty 2					Intuitiv	Night	7	4	11	6	55
10	jebu99	condition1	21	f	Matura	2020-08-09 19:55:00	session1	encoding	hschwein4_re.jpg	Test	9	14				1846603	0		immediate	difficulty 2					Intuitiv	Night	7	4	11	6	55
10	jebu99	condition1	21	f	Matura	2020-08-09 19:55:00	session1	encoding	hschwein5_re.jpg	Test	9	14				1847087	25		immediate	difficulty 2					Intuitiv	Night	7	4	11	6	55
10	jebu99	condition1	21	f	Matura	2020-08-09 19:55:00	session1	encoding	hschwein6_re.jpg	Test	9	14				1847755	26		immediate	difficulty 2					Intuitiv	Night	7	4	11	6	55
10	jebu99	condition1	21	f	Matura	2020-08-09 19:55:00	session1	encoding	hschwein7_re.jpg	Test	9	14				1848422	27		immediate	difficulty 2					Intuitiv	Night	7	4	11	6	55
10	jebu99	condition1	21	f	Matura	2020-08-09 19:55:00	session1	encoding	hschwein8_re.jpg	Test	9	14				1849089	28		immediate	difficulty 2					Intuitiv	Night	7	4	11	6	55
10	jebu99	condition1	21	f	Matura	2020-08-09 19:55:00	session1	encoding	hschwein8_re.jpg	Test	9	14				1849273	0		immediate	difficulty 2					Intuitiv	Night	7	4	11	6	55
10	jebu99	condition1	21	f	Matura	2020-08-09 19:55:00	session1	encoding	trut1_re.jpg	Test	9	14				1849757	29		immediate	difficulty 2					Intuitiv	Night	7	4	11	6	55
10	jebu99	condition1	21	f	Matura	2020-08-09 19:55:00	session1	encoding	trut2_re.jpg	Test	9	14				1850424	30		immediate	difficulty 2					Intuitiv	Night	7	4	11	6	55
10	jebu99	condition1	21	f	Matura	2020-08-09 19:55:00	session1	encoding	trut3_re.jpg	Test	9	14				1851092	31		immediate	difficulty 2					Intuitiv	Night	7	4	11	6	55
10	jebu99	condition1	21	f	Matura	2020-08-09 19:55:00	session1	encoding	trut4_re.jpg	Test	9	14				1851759	32		immediate	difficulty 2					Intuitiv	Night	7	4	11	6	55
10	jebu99	condition1	21	f	Matura	2020-08-09 19:55:00	session1	encoding	trut4_re.jpg	Test	9	14				1851942	0		immediate	difficulty 2					Intuitiv	Night	7	4	11	6	55
10	jebu99	condition1	21	f	Matura	2020-08-09 19:55:00	session1	encoding	hpapagei5_re.jpg	Test	9	14				1852426	33		immediate	difficulty 2					Intuitiv	Night	7	4	11	6	55
10	jebu99	condition1	21	f	Matura	2020-08-09 19:55:00	session1	encoding	hpapagei6_re.jpg	Test	9	14				1853094	34		immediate	difficulty 2					Intuitiv	Night	7	4	11	6	55
10	jebu99	condition1	21	f	Matura	2020-08-09 19:55:00	session1	encoding	hpapagei7_re.jpg	Test	9	14				1853761	35		immediate	difficulty 2					Intuitiv	Night	7	4	11	6	55
10	jebu99	condition1	21	f	Matura	2020-08-09 19:55:00	session1	encoding	hpapagei8_re.jpg	Test	9	14				1854429	36		immediate	difficulty 2					Intuitiv	Night	7	4	11	6	55
10	jebu99	condition1	21	f	Matura	2020-08-09 19:55:00	session1	encoding	hpapagei8_re.jpg	Test	9	14				1854612	0		immediate	difficulty 2					Intuitiv	Night	7	4	11	6	55
10	jebu99	condition1	21	f	Matura	2020-08-09 19:55:00	session1	encoding	trut5_re.jpg	Test	9	14				1855096	37		immediate	difficulty 2					Intuitiv	Night	7	4	11	6	55
10	jebu99	condition1	21	f	Matura	2020-08-09 19:55:00	session1	encoding	trut6_re.jpg	Test	9	14				1855764	38		immediate	difficulty 2					Intuitiv	Night	7	4	11	6	55
10	jebu99	condition1	21	f	Matura	2020-08-09 19:55:00	session1	encoding	trut7_re.jpg	Test	9	14				1856431	39		immediate	difficulty 2					Intuitiv	Night	7	4	11	6	55
10	jebu99	condition1	21	f	Matura	2020-08-09 19:55:00	session1	encoding	trut8_re.jpg	Test	9	14				1857098	40		immediate	difficulty 2					Intuitiv	Night	7	4	11	6	55
10	jebu99	condition1	21	f	Matura	2020-08-09 19:55:00	session1	encoding	trut8_re.jpg	Test	9	14				1857282	0		immediate	difficulty 2					Intuitiv	Night	7	4	11	6	55
10	jebu99	condition1	21	f	Matura	2020-08-09 19:55:00	session1	Consolidation		Test	9	14				1861453	65		immediate	difficulty 2					Intuitiv	Night	7	4	11	6	55
10	jebu99	condition1	21	f	Matura	2020-08-09 19:55:00	session1	Instruction Retrieval		Test	9	14				1865558			immediate	difficulty 2					Intuitiv	Night	7	4	11	6	55
10	jebu99	condition1	21	f	Matura	2020-08-09 19:56:00	session1	Background Picture		Test	9	14				1872599	45		immediate	difficulty 2					Intuitiv	Night	7	4	11	6	55
10	jebu99	condition1	21	f	Matura	2020-08-09 19:56:00	session1	retrieval	terrier_uhu.jpg	Test	9	14	3426	1	zusammen	1873633	51	correct	immediate	difficulty 2		3	1	2	Intuitiv	Night	7	4	11	6	55
10	jebu99	condition1	21	f	Matura	2020-08-09 19:56:00	session1	retrieval	hpapagei_hschwein.jpg	Test	9	14	5170	1	zusammen	1881308	52	correct	immediate	difficulty 2		3	1	2.5	Intuitiv	Night	7	4	11	6	55
10	jebu99	condition1	21	f	Matura	2020-08-09 19:56:00	session1	retrieval	hschwein_trut.jpg	Test	9	14	6522	1	zusammen	1890168	53	incorrect	immediate	difficulty 2		4	2	1.5	Intuitiv	Night	7	4	11	6	55
10	jebu99	condition1	21	f	Matura	2020-08-09 19:56:00	session1	retrieval	terrier_hpapagei.jpg	Test	9	14	1598	2	nacheinander	1900947	54	correct	immediate	difficulty 2		3	3	3	Intuitiv	Night	7	4	11	6	55
10	jebu99	condition1	21	f	Matura	2020-08-09 19:56:00	session1	retrieval	hschwein_uhu.jpg	Test	9	14	1824	2	nacheinander	1906186	55	correct	immediate	difficulty 2		3	5	1.5	Intuitiv	Night	7	4	11	6	55
10	jebu99	condition1	21	f	Matura	2020-08-09 19:56:00	session1	retrieval	trut_hpapagei.jpg	Test	9	14	10477	2	nacheinander	1911642	56	incorrect	immediate	difficulty 2		4	3	3	Intuitiv	Night	7	4	11	6	55
10	jebu99	condition1	21	f	Matura	2020-08-09 19:56:00	session1	retrieval	uhu_hpapagei.jpg	Test	9	14	1830	2	nacheinander	1926258	57	correct	immediate	difficulty 2		3	4	3	Intuitiv	Night	7	4	11	6	55
10	jebu99	condition1	21	f	Matura	2020-08-09 19:57:00	session1	retrieval	terrier_hschwein.jpg	Test	9	14	1413	2	nacheinander	1931697	58	correct	immediate	difficulty 2		3	4	1.5	Intuitiv	Night	7	4	11	6	55
10	jebu99	condition1	21	f	Matura	2020-08-09 19:57:00	session1	retrieval	terrier_trut.jpg	Test	9	14	2772	2	nacheinander	1936703	59	correct	immediate	difficulty 2		3	6	2	Intuitiv	Night	7	4	11	6	55
10	jebu99	condition1	21	f	Matura	2020-08-09 19:57:00	session1	retrieval	uhu_trut.jpg	Test	9	14	1924	2	nacheinander	1943076	60	correct	immediate	difficulty 2		3	7	2	Intuitiv	Night	7	4	11	6	55
10	jebu99	condition1	21	f	Matura	2020-08-09 19:57:00	session1	encoding	reh1_li.jpg	Wald	10	5				1954205	1		immediate	difficulty 5					Intuitiv	Night	7	4	11	6	55
10	jebu99	condition1	21	f	Matura	2020-08-09 19:57:00	session1	encoding	reh2_li.jpg	Wald	10	5				1954873	2		immediate	difficulty 5					Intuitiv	Night	7	4	11	6	55
10	jebu99	condition1	21	f	Matura	2020-08-09 19:57:00	session1	encoding	reh3_li.jpg	Wald	10	5				1955540	3		immediate	difficulty 5					Intuitiv	Night	7	4	11	6	55
10	jebu99	condition1	21	f	Matura	2020-08-09 19:57:00	session1	encoding	reh4_li.jpg	Wald	10	5				1956208	4		immediate	difficulty 5					Intuitiv	Night	7	4	11	6	55
10	jebu99	condition1	21	f	Matura	2020-08-09 19:57:00	session1	encoding	reh4_li.jpg	Wald	10	5				1956391	0		immediate	difficulty 5					Intuitiv	Night	7	4	11	6	55
10	jebu99	condition1	21	f	Matura	2020-08-09 19:57:00	session1	encoding	igel1_li.jpg	Wald	10	5				1956875	5		immediate	difficulty 5					Intuitiv	Night	7	4	11	6	55
10	jebu99	condition1	21	f	Matura	2020-08-09 19:57:00	session1	encoding	igel2_li.jpg	Wald	10	5				1957542	6		immediate	difficulty 5					Intuitiv	Night	7	4	11	6	55
10	jebu99	condition1	21	f	Matura	2020-08-09 19:57:00	session1	encoding	igel3_li.jpg	Wald	10	5				1958210	7		immediate	difficulty 5					Intuitiv	Night	7	4	11	6	55
10	jebu99	condition1	21	f	Matura	2020-08-09 19:57:00	session1	encoding	igel4_li.jpg	Wald	10	5				1958877	8		immediate	difficulty 5					Intuitiv	Night	7	4	11	6	55
10	jebu99	condition1	21	f	Matura	2020-08-09 19:57:00	session1	encoding	igel4_li.jpg	Wald	10	5				1959061	0		immediate	difficulty 5					Intuitiv	Night	7	4	11	6	55
10	jebu99	condition1	21	f	Matura	2020-08-09 19:57:00	session1	encoding	dachs1_re.jpg	Wald	10	5				1959545	9		immediate	difficulty 5					Intuitiv	Night	7	4	11	6	55
10	jebu99	condition1	21	f	Matura	2020-08-09 19:57:00	session1	encoding	dachs2_re.jpg	Wald	10	5				1960212	10		immediate	difficulty 5					Intuitiv	Night	7	4	11	6	55
10	jebu99	condition1	21	f	Matura	2020-08-09 19:57:00	session1	encoding	dachs3_re.jpg	Wald	10	5				1960879	11		immediate	difficulty 5					Intuitiv	Night	7	4	11	6	55
10	jebu99	condition1	21	f	Matura	2020-08-09 19:57:00	session1	encoding	dachs4_re.jpg	Wald	10	5				1961547	12		immediate	difficulty 5					Intuitiv	Night	7	4	11	6	55
10	jebu99	condition1	21	f	Matura	2020-08-09 19:57:00	session1	encoding	dachs4_re.jpg	Wald	10	5				1961730	0		immediate	difficulty 5					Intuitiv	Night	7	4	11	6	55
10	jebu99	condition1	21	f	Matura	2020-08-09 19:57:00	session1	encoding	reh5_li.jpg	Wald	10	5				1962214	13		immediate	difficulty 5					Intuitiv	Night	7	4	11	6	55
10	jebu99	condition1	21	f	Matura	2020-08-09 19:57:00	session1	encoding	reh6_li.jpg	Wald	10	5				1962882	14		immediate	difficulty 5					Intuitiv	Night	7	4	11	6	55
10	jebu99	condition1	21	f	Matura	2020-08-09 19:57:00	session1	encoding	reh7_li.jpg	Wald	10	5				1963549	15		immediate	difficulty 5					Intuitiv	Night	7	4	11	6	55
10	jebu99	condition1	21	f	Matura	2020-08-09 19:57:00	session1	encoding	reh8_li.jpg	Wald	10	5				1964216	16		immediate	difficulty 5					Intuitiv	Night	7	4	11	6	55
10	jebu99	condition1	21	f	Matura	2020-08-09 19:57:00	session1	encoding	reh8_li.jpg	Wald	10	5				1964400	0		immediate	difficulty 5					Intuitiv	Night	7	4	11	6	55
10	jebu99	condition1	21	f	Matura	2020-08-09 19:57:00	session1	encoding	hoernchen1_re.jpg	Wald	10	5				1964884	17		immediate	difficulty 5					Intuitiv	Night	7	4	11	6	55
10	jebu99	condition1	21	f	Matura	2020-08-09 19:57:00	session1	encoding	hoernchen2_re.jpg	Wald	10	5				1965551	18		immediate	difficulty 5					Intuitiv	Night	7	4	11	6	55
10	jebu99	condition1	21	f	Matura	2020-08-09 19:57:00	session1	encoding	hoernchen3_re.jpg	Wald	10	5				1966219	19		immediate	difficulty 5					Intuitiv	Night	7	4	11	6	55
10	jebu99	condition1	21	f	Matura	2020-08-09 19:57:00	session1	encoding	hoernchen4_re.jpg	Wald	10	5				1966886	20		immediate	difficulty 5					Intuitiv	Night	7	4	11	6	55
10	jebu99	condition1	21	f	Matura	2020-08-09 19:57:00	session1	encoding	hoernchen4_re.jpg	Wald	10	5				1967069	0		immediate	difficulty 5					Intuitiv	Night	7	4	11	6	55
10	jebu99	condition1	21	f	Matura	2020-08-09 19:57:00	session1	encoding	hoernchen5_re.jpg	Wald	10	5				1967553	21		immediate	difficulty 5					Intuitiv	Night	7	4	11	6	55
10	jebu99	condition1	21	f	Matura	2020-08-09 19:57:00	session1	encoding	hoernchen6_re.jpg	Wald	10	5				1968221	22		immediate	difficulty 5					Intuitiv	Night	7	4	11	6	55
10	jebu99	condition1	21	f	Matura	2020-08-09 19:57:00	session1	encoding	hoernchen7_re.jpg	Wald	10	5				1968888	23		immediate	difficulty 5					Intuitiv	Night	7	4	11	6	55
10	jebu99	condition1	21	f	Matura	2020-08-09 19:57:00	session1	encoding	hoernchen8_re.jpg	Wald	10	5				1969556	24		immediate	difficulty 5					Intuitiv	Night	7	4	11	6	55
10	jebu99	condition1	21	f	Matura	2020-08-09 19:57:00	session1	encoding	hoernchen8_re.jpg	Wald	10	5				1969739	0		immediate	difficulty 5					Intuitiv	Night	7	4	11	6	55
10	jebu99	condition1	21	f	Matura	2020-08-09 19:57:00	session1	encoding	hirsch1_re.jpg	Wald	10	5				1970223	25		immediate	difficulty 5					Intuitiv	Night	7	4	11	6	55
10	jebu99	condition1	21	f	Matura	2020-08-09 19:57:00	session1	encoding	hirsch2_re.jpg	Wald	10	5				1970891	26		immediate	difficulty 5					Intuitiv	Night	7	4	11	6	55
10	jebu99	condition1	21	f	Matura	2020-08-09 19:57:00	session1	encoding	hirsch3_re.jpg	Wald	10	5				1971558	27		immediate	difficulty 5					Intuitiv	Night	7	4	11	6	55
10	jebu99	condition1	21	f	Matura	2020-08-09 19:57:00	session1	encoding	hirsch4_re.jpg	Wald	10	5				1972225	28		immediate	difficulty 5					Intuitiv	Night	7	4	11	6	55
10	jebu99	condition1	21	f	Matura	2020-08-09 19:57:00	session1	encoding	hirsch4_re.jpg	Wald	10	5				1972409	0		immediate	difficulty 5					Intuitiv	Night	7	4	11	6	55
10	jebu99	condition1	21	f	Matura	2020-08-09 19:57:00	session1	encoding	igel5_li.jpg	Wald	10	5				1972893	29		immediate	difficulty 5					Intuitiv	Night	7	4	11	6	55
10	jebu99	condition1	21	f	Matura	2020-08-09 19:57:00	session1	encoding	igel6_li.jpg	Wald	10	5				1973560	30		immediate	difficulty 5					Intuitiv	Night	7	4	11	6	55
10	jebu99	condition1	21	f	Matura	2020-08-09 19:57:00	session1	encoding	igel7_li.jpg	Wald	10	5				1974228	31		immediate	difficulty 5					Intuitiv	Night	7	4	11	6	55
10	jebu99	condition1	21	f	Matura	2020-08-09 19:57:00	session1	encoding	igel8_li.jpg	Wald	10	5				1974895	32		immediate	difficulty 5					Intuitiv	Night	7	4	11	6	55
10	jebu99	condition1	21	f	Matura	2020-08-09 19:57:00	session1	encoding	igel8_li.jpg	Wald	10	5				1975078	0		immediate	difficulty 5					Intuitiv	Night	7	4	11	6	55
10	jebu99	condition1	21	f	Matura	2020-08-09 19:57:00	session1	encoding	hirsch5_re.jpg	Wald	10	5				1975562	33		immediate	difficulty 5					Intuitiv	Night	7	4	11	6	55
10	jebu99	condition1	21	f	Matura	2020-08-09 19:57:00	session1	encoding	hirsch6_re.jpg	Wald	10	5				1976230	34		immediate	difficulty 5					Intuitiv	Night	7	4	11	6	55
10	jebu99	condition1	21	f	Matura	2020-08-09 19:57:00	session1	encoding	hirsch7_re.jpg	Wald	10	5				1976897	35		immediate	difficulty 5					Intuitiv	Night	7	4	11	6	55
10	jebu99	condition1	21	f	Matura	2020-08-09 19:57:00	session1	encoding	hirsch8_re.jpg	Wald	10	5				1977565	36		immediate	difficulty 5					Intuitiv	Night	7	4	11	6	55
10	jebu99	condition1	21	f	Matura	2020-08-09 19:57:00	session1	encoding	hirsch8_re.jpg	Wald	10	5				1977748	0		immediate	difficulty 5					Intuitiv	Night	7	4	11	6	55
10	jebu99	condition1	21	f	Matura	2020-08-09 19:57:00	session1	encoding	dachs5_re.jpg	Wald	10	5				1978232	37		immediate	difficulty 5					Intuitiv	Night	7	4	11	6	55
10	jebu99	condition1	21	f	Matura	2020-08-09 19:57:00	session1	encoding	dachs6_re.jpg	Wald	10	5				1978899	38		immediate	difficulty 5					Intuitiv	Night	7	4	11	6	55
10	jebu99	condition1	21	f	Matura	2020-08-09 19:57:00	session1	encoding	dachs7_re.jpg	Wald	10	5				1979567	39		immediate	difficulty 5					Intuitiv	Night	7	4	11	6	55
10	jebu99	condition1	21	f	Matura	2020-08-09 19:57:00	session1	encoding	dachs8_re.jpg	Wald	10	5				1980234	40		immediate	difficulty 5					Intuitiv	Night	7	4	11	6	55
10	jebu99	condition1	21	f	Matura	2020-08-09 19:57:00	session1	encoding	dachs8_re.jpg	Wald	10	5				1980417	0		immediate	difficulty 5					Intuitiv	Night	7	4	11	6	55
10	jebu99	condition1	21	f	Matura	2020-08-09 19:57:00	session1	Consolidation		Wald	10	5				1984956	65		immediate	difficulty 5					Intuitiv	Night	7	4	11	6	55
10	jebu99	condition1	21	f	Matura	2020-08-09 19:57:00	session1	Instruction Retrieval		Wald	10	5				1987192			immediate	difficulty 5					Intuitiv	Night	7	4	11	6	55
10	jebu99	condition1	21	f	Matura	2020-08-09 19:58:00	session1	Background Picture		Wald	10	5				1994233	45		immediate	difficulty 5					Intuitiv	Night	7	4	11	6	55
10	jebu99	condition1	21	f	Matura	2020-08-09 19:58:00	session1	retrieval	reh_hoernchen.jpg	Wald	10	5	4516	2	nacheinander	1995267	51	correct	immediate	difficulty 5		3	4	2	Intuitiv	Night	7	4	11	6	55
10	jebu99	condition1	21	f	Matura	2020-08-09 19:58:00	session1	retrieval	hirsch_hoernchen.jpg	Wald	10	5	6010	2	nacheinander	2003393	52	correct	immediate	difficulty 5		3	2	1.5	Intuitiv	Night	7	4	11	6	55
10	jebu99	condition1	21	f	Matura	2020-08-09 19:58:00	session1	retrieval	reh_hirsch.jpg	Wald	10	5	1756	2	nacheinander	2012970	53	correct	immediate	difficulty 5		3	6	2.5	Intuitiv	Night	7	4	11	6	55
10	jebu99	condition1	21	f	Matura	2020-08-09 19:58:00	session1	retrieval	hoernchen_dachs.jpg	Wald	10	5	2848	1	zusammen	2018226	54	correct	immediate	difficulty 5		3	2	4	Intuitiv	Night	7	4	11	6	55
10	jebu99	condition1	21	f	Matura	2020-08-09 19:58:00	session1	retrieval	hirsch_dachs.jpg	Wald	10	5	2478	1	zusammen	2024650	55	correct	immediate	difficulty 5		3	4	4.5	Intuitiv	Night	7	4	11	6	55
10	jebu99	condition1	21	f	Matura	2020-08-09 19:58:00	session1	retrieval	igel_reh.jpg	Wald	10	5	2353	1	zusammen	2030723	56	correct	immediate	difficulty 5		3	1	4.5	Intuitiv	Night	7	4	11	6	55
10	jebu99	condition1	21	f	Matura	2020-08-09 19:58:00	session1	retrieval	igel_hoernchen.jpg	Wald	10	5	3125	1	zusammen	2036747	57	correct	immediate	difficulty 5		3	3	3.5	Intuitiv	Night	7	4	11	6	55
10	jebu99	condition1	21	f	Matura	2020-08-09 19:58:00	session1	retrieval	hirsch_igel.jpg	Wald	10	5	1711	1	zusammen	2043504	58	correct	immediate	difficulty 5		3	5	4	Intuitiv	Night	7	4	11	6	55
10	jebu99	condition1	21	f	Matura	2020-08-09 19:58:00	session1	retrieval	igel_dachs.jpg	Wald	10	5	1743	1	zusammen	2048743	59	correct	immediate	difficulty 5		3	1	6.5	Intuitiv	Night	7	4	11	6	55
10	jebu99	condition1	21	f	Matura	2020-08-09 19:59:00	session1	retrieval	dachs_reh.jpg	Wald	10	5	3033	1	zusammen	2054082	60	correct	immediate	difficulty 5		3	2	5	Intuitiv	Night	7	4	11	6	55
10	jebu99	condition1	21	f	Matura	2020-08-09 19:59:00	session1	encoding	dkatze1_li.jpg	Daemmerung	11	3				2066946	1		immediate	difficulty 3					Intuitiv	Night	7	4	11	6	55
10	jebu99	condition1	21	f	Matura	2020-08-09 19:59:00	session1	encoding	dkatze2_li.jpg	Daemmerung	11	3				2067614	2		immediate	difficulty 3					Intuitiv	Night	7	4	11	6	55
10	jebu99	condition1	21	f	Matura	2020-08-09 19:59:00	session1	encoding	dkatze3_li.jpg	Daemmerung	11	3				2068281	3		immediate	difficulty 3					Intuitiv	Night	7	4	11	6	55
10	jebu99	condition1	21	f	Matura	2020-08-09 19:59:00	session1	encoding	dkatze4_li.jpg	Daemmerung	11	3				2068949	4		immediate	difficulty 3					Intuitiv	Night	7	4	11	6	55
10	jebu99	condition1	21	f	Matura	2020-08-09 19:59:00	session1	encoding	dkatze4_li.jpg	Daemmerung	11	3				2069132	0		immediate	difficulty 3					Intuitiv	Night	7	4	11	6	55
10	jebu99	condition1	21	f	Matura	2020-08-09 19:59:00	session1	encoding	dkatze5_li.jpg	Daemmerung	11	3				2069616	5		immediate	difficulty 3					Intuitiv	Night	7	4	11	6	55
10	jebu99	condition1	21	f	Matura	2020-08-09 19:59:00	session1	encoding	dkatze6_li.jpg	Daemmerung	11	3				2070284	6		immediate	difficulty 3					Intuitiv	Night	7	4	11	6	55
10	jebu99	condition1	21	f	Matura	2020-08-09 19:59:00	session1	encoding	dkatze7_li.jpg	Daemmerung	11	3				2070951	7		immediate	difficulty 3					Intuitiv	Night	7	4	11	6	55
10	jebu99	condition1	21	f	Matura	2020-08-09 19:59:00	session1	encoding	dkatze8_li.jpg	Daemmerung	11	3				2071618	8		immediate	difficulty 3					Intuitiv	Night	7	4	11	6	55
10	jebu99	condition1	21	f	Matura	2020-08-09 19:59:00	session1	encoding	dkatze8_li.jpg	Daemmerung	11	3				2071802	0		immediate	difficulty 3					Intuitiv	Night	7	4	11	6	55
10	jebu99	condition1	21	f	Matura	2020-08-09 19:59:00	session1	encoding	ozelot1_li.jpg	Daemmerung	11	3				2072286	9		immediate	difficulty 3					Intuitiv	Night	7	4	11	6	55
10	jebu99	condition1	21	f	Matura	2020-08-09 19:59:00	session1	encoding	ozelot2_li.jpg	Daemmerung	11	3				2072953	10		immediate	difficulty 3					Intuitiv	Night	7	4	11	6	55
10	jebu99	condition1	21	f	Matura	2020-08-09 19:59:00	session1	encoding	ozelot3_li.jpg	Daemmerung	11	3				2073621	11		immediate	difficulty 3					Intuitiv	Night	7	4	11	6	55
10	jebu99	condition1	21	f	Matura	2020-08-09 19:59:00	session1	encoding	ozelot4_li.jpg	Daemmerung	11	3				2074288	12		immediate	difficulty 3					Intuitiv	Night	7	4	11	6	55
10	jebu99	condition1	21	f	Matura	2020-08-09 19:59:00	session1	encoding	ozelot4_li.jpg	Daemmerung	11	3				2074471	0		immediate	difficulty 3					Intuitiv	Night	7	4	11	6	55
10	jebu99	condition1	21	f	Matura	2020-08-09 19:59:00	session1	encoding	flederm1_re.jpg	Daemmerung	11	3				2074955	13		immediate	difficulty 3					Intuitiv	Night	7	4	11	6	55
10	jebu99	condition1	21	f	Matura	2020-08-09 19:59:00	session1	encoding	flederm2_re.jpg	Daemmerung	11	3				2075623	14		immediate	difficulty 3					Intuitiv	Night	7	4	11	6	55
10	jebu99	condition1	21	f	Matura	2020-08-09 19:59:00	session1	encoding	flederm3_re.jpg	Daemmerung	11	3				2076290	15		immediate	difficulty 3					Intuitiv	Night	7	4	11	6	55
10	jebu99	condition1	21	f	Matura	2020-08-09 19:59:00	session1	encoding	flederm4_re.jpg	Daemmerung	11	3				2076958	16		immediate	difficulty 3					Intuitiv	Night	7	4	11	6	55
10	jebu99	condition1	21	f	Matura	2020-08-09 19:59:00	session1	encoding	flederm4_re.jpg	Daemmerung	11	3				2077141	0		immediate	difficulty 3					Intuitiv	Night	7	4	11	6	55
10	jebu99	condition1	21	f	Matura	2020-08-09 19:59:00	session1	encoding	abaer1_re.jpg	Daemmerung	11	3				2077625	17		immediate	difficulty 3					Intuitiv	Night	7	4	11	6	55
10	jebu99	condition1	21	f	Matura	2020-08-09 19:59:00	session1	encoding	abaer2_re.jpg	Daemmerung	11	3				2078292	18		immediate	difficulty 3					Intuitiv	Night	7	4	11	6	55
10	jebu99	condition1	21	f	Matura	2020-08-09 19:59:00	session1	encoding	abaer3_re.jpg	Daemmerung	11	3				2078960	19		immediate	difficulty 3					Intuitiv	Night	7	4	11	6	55
10	jebu99	condition1	21	f	Matura	2020-08-09 19:59:00	session1	encoding	abaer4_re.jpg	Daemmerung	11	3				2079627	20		immediate	difficulty 3					Intuitiv	Night	7	4	11	6	55
10	jebu99	condition1	21	f	Matura	2020-08-09 19:59:00	session1	encoding	abaer4_re.jpg	Daemmerung	11	3				2079810	0		immediate	difficulty 3					Intuitiv	Night	7	4	11	6	55
10	jebu99	condition1	21	f	Matura	2020-08-09 19:59:00	session1	encoding	flederm5_re.jpg	Daemmerung	11	3				2080295	21		immediate	difficulty 3					Intuitiv	Night	7	4	11	6	55
10	jebu99	condition1	21	f	Matura	2020-08-09 19:59:00	session1	encoding	flederm6_re.jpg	Daemmerung	11	3				2080962	22		immediate	difficulty 3					Intuitiv	Night	7	4	11	6	55
10	jebu99	condition1	21	f	Matura	2020-08-09 19:59:00	session1	encoding	flederm7_re.jpg	Daemmerung	11	3				2081629	23		immediate	difficulty 3					Intuitiv	Night	7	4	11	6	55
10	jebu99	condition1	21	f	Matura	2020-08-09 19:59:00	session1	encoding	flederm8_re.jpg	Daemmerung	11	3				2082297	24		immediate	difficulty 3					Intuitiv	Night	7	4	11	6	55
10	jebu99	condition1	21	f	Matura	2020-08-09 19:59:00	session1	encoding	flederm8_re.jpg	Daemmerung	11	3				2082480	0		immediate	difficulty 3					Intuitiv	Night	7	4	11	6	55
10	jebu99	condition1	21	f	Matura	2020-08-09 19:59:00	session1	encoding	abaer5_re.jpg	Daemmerung	11	3				2082964	25		immediate	difficulty 3					Intuitiv	Night	7	4	11	6	55
10	jebu99	condition1	21	f	Matura	2020-08-09 19:59:00	session1	encoding	abaer6_re.jpg	Daemmerung	11	3				2083632	26		immediate	difficulty 3					Intuitiv	Night	7	4	11	6	55
10	jebu99	condition1	21	f	Matura	2020-08-09 19:59:00	session1	encoding	abaer7_re.jpg	Daemmerung	11	3				2084299	27		immediate	difficulty 3					Intuitiv	Night	7	4	11	6	55
10	jebu99	condition1	21	f	Matura	2020-08-09 19:59:00	session1	encoding	abaer8_re.jpg	Daemmerung	11	3				2084966	28		immediate	difficulty 3					Intuitiv	Night	7	4	11	6	55
10	jebu99	condition1	21	f	Matura	2020-08-09 19:59:00	session1	encoding	abaer8_re.jpg	Daemmerung	11	3				2085150	0		immediate	difficulty 3					Intuitiv	Night	7	4	11	6	55
10	jebu99	condition1	21	f	Matura	2020-08-09 19:59:00	session1	encoding	eule1_re.jpg	Daemmerung	11	3				2085634	29		immediate	difficulty 3					Intuitiv	Night	7	4	11	6	55
10	jebu99	condition1	21	f	Matura	2020-08-09 19:59:00	session1	encoding	eule2_re.jpg	Daemmerung	11	3				2086301	30		immediate	difficulty 3					Intuitiv	Night	7	4	11	6	55
10	jebu99	condition1	21	f	Matura	2020-08-09 19:59:00	session1	encoding	eule3_re.jpg	Daemmerung	11	3				2086969	31		immediate	difficulty 3					Intuitiv	Night	7	4	11	6	55
10	jebu99	condition1	21	f	Matura	2020-08-09 19:59:00	session1	encoding	eule4_re.jpg	Daemmerung	11	3				2087636	32		immediate	difficulty 3					Intuitiv	Night	7	4	11	6	55
10	jebu99	condition1	21	f	Matura	2020-08-09 19:59:00	session1	encoding	eule4_re.jpg	Daemmerung	11	3				2087819	0		immediate	difficulty 3					Intuitiv	Night	7	4	11	6	55
10	jebu99	condition1	21	f	Matura	2020-08-09 19:59:00	session1	encoding	ozelot5_li.jpg	Daemmerung	11	3				2088303	33		immediate	difficulty 3					Intuitiv	Night	7	4	11	6	55
10	jebu99	condition1	21	f	Matura	2020-08-09 19:59:00	session1	encoding	ozelot6_li.jpg	Daemmerung	11	3				2088971	34		immediate	difficulty 3					Intuitiv	Night	7	4	11	6	55
10	jebu99	condition1	21	f	Matura	2020-08-09 19:59:00	session1	encoding	ozelot7_li.jpg	Daemmerung	11	3				2089638	35		immediate	difficulty 3					Intuitiv	Night	7	4	11	6	55
10	jebu99	condition1	21	f	Matura	2020-08-09 19:59:00	session1	encoding	ozelot8_li.jpg	Daemmerung	11	3				2090306	36		immediate	difficulty 3					Intuitiv	Night	7	4	11	6	55
10	jebu99	condition1	21	f	Matura	2020-08-09 19:59:00	session1	encoding	ozelot8_li.jpg	Daemmerung	11	3				2090489	0		immediate	difficulty 3					Intuitiv	Night	7	4	11	6	55
10	jebu99	condition1	21	f	Matura	2020-08-09 19:59:00	session1	encoding	eule5_re.jpg	Daemmerung	11	3				2090973	37		immediate	difficulty 3					Intuitiv	Night	7	4	11	6	55
10	jebu99	condition1	21	f	Matura	2020-08-09 19:59:00	session1	encoding	eule6_re.jpg	Daemmerung	11	3				2091640	38		immediate	difficulty 3					Intuitiv	Night	7	4	11	6	55
10	jebu99	condition1	21	f	Matura	2020-08-09 19:59:00	session1	encoding	eule7_re.jpg	Daemmerung	11	3				2092308	39		immediate	difficulty 3					Intuitiv	Night	7	4	11	6	55
10	jebu99	condition1	21	f	Matura	2020-08-09 19:59:00	session1	encoding	eule8_re.jpg	Daemmerung	11	3				2092975	40		immediate	difficulty 3					Intuitiv	Night	7	4	11	6	55
10	jebu99	condition1	21	f	Matura	2020-08-09 19:59:00	session1	encoding	eule8_re.jpg	Daemmerung	11	3				2093159	0		immediate	difficulty 3					Intuitiv	Night	7	4	11	6	55
10	jebu99	condition1	21	f	Matura	2020-08-09 19:59:00	session1	Consolidation		Daemmerung	11	3				2097096	65		immediate	difficulty 3					Intuitiv	Night	7	4	11	6	55
10	jebu99	condition1	21	f	Matura	2020-08-09 19:59:00	session1	Instruction Retrieval		Daemmerung	11	3				2099115			immediate	difficulty 3					Intuitiv	Night	7	4	11	6	55
10	jebu99	condition1	21	f	Matura	2020-08-09 19:59:00	session1	Background Picture		Daemmerung	11	3				2106156	45		immediate	difficulty 3					Intuitiv	Night	7	4	11	6	55
10	jebu99	condition1	21	f	Matura	2020-08-09 20:00:00	session1	retrieval	eule_abaer.jpg	Daemmerung	11	3	8744	2	nacheinander	2107191	51	correct	immediate	difficulty 3		3	3	2	Intuitiv	Night	7	4	11	6	55
10	jebu99	condition1	21	f	Matura	2020-08-09 20:00:00	session1	retrieval	eule_flederm.jpg	Daemmerung	11	3	3116	2	nacheinander	2119671	52	correct	immediate	difficulty 3		3	4	2	Intuitiv	Night	7	4	11	6	55
10	jebu99	condition1	21	f	Matura	2020-08-09 20:00:00	session1	retrieval	ozelot_abaer.jpg	Daemmerung	11	3	3366	1	zusammen	2126629	53	correct	immediate	difficulty 3		3	2	4	Intuitiv	Night	7	4	11	6	55
10	jebu99	condition1	21	f	Matura	2020-08-09 20:00:00	session1	retrieval	eule_ozelot.jpg	Daemmerung	11	3	3081	1	zusammen	2133587	54	correct	immediate	difficulty 3		3	5	4	Intuitiv	Night	7	4	11	6	55
10	jebu99	condition1	21	f	Matura	2020-08-09 20:00:00	session1	retrieval	dkatze_flederm.jpg	Daemmerung	11	3	1935	2	nacheinander	2140261	55	correct	immediate	difficulty 3		3	3	1.5	Intuitiv	Night	7	4	11	6	55
10	jebu99	condition1	21	f	Matura	2020-08-09 20:00:00	session1	retrieval	dkatze_ozelot.jpg	Daemmerung	11	3	988	2	nacheinander	2145733	56	correct	immediate	difficulty 3		3	2	3.5	Intuitiv	Night	7	4	11	6	55
10	jebu99	condition1	21	f	Matura	2020-08-09 20:00:00	session1	retrieval	ozelot_flederm.jpg	Daemmerung	11	3	2467	1	zusammen	2150238	57	correct	immediate	difficulty 3		3	1	4	Intuitiv	Night	7	4	11	6	55
10	jebu99	condition1	21	f	Matura	2020-08-09 20:00:00	session1	retrieval	eule_dkatze.jpg	Daemmerung	11	3	1830	2	nacheinander	2156295	58	correct	immediate	difficulty 3		3	7	1.5	Intuitiv	Night	7	4	11	6	55
10	jebu99	condition1	21	f	Matura	2020-08-09 20:00:00	session1	retrieval	abaer_flederm.jpg	Daemmerung	11	3	7523	1	zusammen	2161618	59	correct	immediate	difficulty 3		4	1	2	Intuitiv	Night	7	4	11	6	55
10	jebu99	condition1	21	f	Matura	2020-08-09 20:01:00	session1	retrieval	abaer_dkatze.jpg	Daemmerung	11	3	1328	2	nacheinander	2172830	60	correct	immediate	difficulty 3		3	4	1.5	Intuitiv	Night	7	4	11	6	55
10	jebu99	condition1	21	f	Matura	2020-08-09 20:01:00	session1	encoding	papagei1_li.jpg	Wrack	12	9				2183275	1		3minutes	difficulty 3					Intuitiv	Night	7	4	11	6	55
10	jebu99	condition1	21	f	Matura	2020-08-09 20:01:00	session1	encoding	papagei2_li.jpg	Wrack	12	9				2183942	2		3minutes	difficulty 3					Intuitiv	Night	7	4	11	6	55
10	jebu99	condition1	21	f	Matura	2020-08-09 20:01:00	session1	encoding	papagei3_li.jpg	Wrack	12	9				2184610	3		3minutes	difficulty 3					Intuitiv	Night	7	4	11	6	55
10	jebu99	condition1	21	f	Matura	2020-08-09 20:01:00	session1	encoding	papagei4_li.jpg	Wrack	12	9				2185277	4		3minutes	difficulty 3					Intuitiv	Night	7	4	11	6	55
10	jebu99	condition1	21	f	Matura	2020-08-09 20:01:00	session1	encoding	papagei4_li.jpg	Wrack	12	9				2185460	0		3minutes	difficulty 3					Intuitiv	Night	7	4	11	6	55
10	jebu99	condition1	21	f	Matura	2020-08-09 20:01:00	session1	encoding	papagei5_li.jpg	Wrack	12	9				2185944	5		3minutes	difficulty 3					Intuitiv	Night	7	4	11	6	55
10	jebu99	condition1	21	f	Matura	2020-08-09 20:01:00	session1	encoding	papagei6_li.jpg	Wrack	12	9				2186612	6		3minutes	difficulty 3					Intuitiv	Night	7	4	11	6	55
10	jebu99	condition1	21	f	Matura	2020-08-09 20:01:00	session1	encoding	papagei7_li.jpg	Wrack	12	9				2187279	7		3minutes	difficulty 3					Intuitiv	Night	7	4	11	6	55
10	jebu99	condition1	21	f	Matura	2020-08-09 20:01:00	session1	encoding	papagei8_li.jpg	Wrack	12	9				2187947	8		3minutes	difficulty 3					Intuitiv	Night	7	4	11	6	55
10	jebu99	condition1	21	f	Matura	2020-08-09 20:01:00	session1	encoding	papagei8_li.jpg	Wrack	12	9				2188130	0		3minutes	difficulty 3					Intuitiv	Night	7	4	11	6	55
10	jebu99	condition1	21	f	Matura	2020-08-09 20:01:00	session1	encoding	zackenbarsch1_li.jpg	Wrack	12	9				2188614	9		3minutes	difficulty 3					Intuitiv	Night	7	4	11	6	55
10	jebu99	condition1	21	f	Matura	2020-08-09 20:01:00	session1	encoding	zackenbarsch2_li.jpg	Wrack	12	9				2189281	10		3minutes	difficulty 3					Intuitiv	Night	7	4	11	6	55
10	jebu99	condition1	21	f	Matura	2020-08-09 20:01:00	session1	encoding	zackenbarsch3_li.jpg	Wrack	12	9				2189949	11		3minutes	difficulty 3					Intuitiv	Night	7	4	11	6	55
10	jebu99	condition1	21	f	Matura	2020-08-09 20:01:00	session1	encoding	zackenbarsch4_li.jpg	Wrack	12	9				2190616	12		3minutes	difficulty 3					Intuitiv	Night	7	4	11	6	55
10	jebu99	condition1	21	f	Matura	2020-08-09 20:01:00	session1	encoding	zackenbarsch4_li.jpg	Wrack	12	9				2190800	0		3minutes	difficulty 3					Intuitiv	Night	7	4	11	6	55
10	jebu99	condition1	21	f	Matura	2020-08-09 20:01:00	session1	encoding	hai1_re.jpg	Wrack	12	9				2191284	13		3minutes	difficulty 3					Intuitiv	Night	7	4	11	6	55
10	jebu99	condition1	21	f	Matura	2020-08-09 20:01:00	session1	encoding	hai2_re.jpg	Wrack	12	9				2191951	14		3minutes	difficulty 3					Intuitiv	Night	7	4	11	6	55
10	jebu99	condition1	21	f	Matura	2020-08-09 20:01:00	session1	encoding	hai3_re.jpg	Wrack	12	9				2192618	15		3minutes	difficulty 3					Intuitiv	Night	7	4	11	6	55
10	jebu99	condition1	21	f	Matura	2020-08-09 20:01:00	session1	encoding	hai4_re.jpg	Wrack	12	9				2193286	16		3minutes	difficulty 3					Intuitiv	Night	7	4	11	6	55
10	jebu99	condition1	21	f	Matura	2020-08-09 20:01:00	session1	encoding	hai4_re.jpg	Wrack	12	9				2193469	0		3minutes	difficulty 3					Intuitiv	Night	7	4	11	6	55
10	jebu99	condition1	21	f	Matura	2020-08-09 20:01:00	session1	encoding	qualle1_re.jpg	Wrack	12	9				2193953	17		3minutes	difficulty 3					Intuitiv	Night	7	4	11	6	55
10	jebu99	condition1	21	f	Matura	2020-08-09 20:01:00	session1	encoding	qualle2_re.jpg	Wrack	12	9				2194621	18		3minutes	difficulty 3					Intuitiv	Night	7	4	11	6	55
10	jebu99	condition1	21	f	Matura	2020-08-09 20:01:00	session1	encoding	qualle3_re.jpg	Wrack	12	9				2195288	19		3minutes	difficulty 3					Intuitiv	Night	7	4	11	6	55
10	jebu99	condition1	21	f	Matura	2020-08-09 20:01:00	session1	encoding	qualle4_re.jpg	Wrack	12	9				2195955	20		3minutes	difficulty 3					Intuitiv	Night	7	4	11	6	55
10	jebu99	condition1	21	f	Matura	2020-08-09 20:01:00	session1	encoding	qualle4_re.jpg	Wrack	12	9				2196139	0		3minutes	difficulty 3					Intuitiv	Night	7	4	11	6	55
10	jebu99	condition1	21	f	Matura	2020-08-09 20:01:00	session1	encoding	hai5_re.jpg	Wrack	12	9				2196623	21		3minutes	difficulty 3					Intuitiv	Night	7	4	11	6	55
10	jebu99	condition1	21	f	Matura	2020-08-09 20:01:00	session1	encoding	hai6_re.jpg	Wrack	12	9				2197290	22		3minutes	difficulty 3					Intuitiv	Night	7	4	11	6	55
10	jebu99	condition1	21	f	Matura	2020-08-09 20:01:00	session1	encoding	hai7_re.jpg	Wrack	12	9				2197958	23		3minutes	difficulty 3					Intuitiv	Night	7	4	11	6	55
10	jebu99	condition1	21	f	Matura	2020-08-09 20:01:00	session1	encoding	hai8_re.jpg	Wrack	12	9				2198625	24		3minutes	difficulty 3					Intuitiv	Night	7	4	11	6	55
10	jebu99	condition1	21	f	Matura	2020-08-09 20:01:00	session1	encoding	hai8_re.jpg	Wrack	12	9				2198808	0		3minutes	difficulty 3					Intuitiv	Night	7	4	11	6	55
10	jebu99	condition1	21	f	Matura	2020-08-09 20:01:00	session1	encoding	qualle5_re.jpg	Wrack	12	9				2199292	25		3minutes	difficulty 3					Intuitiv	Night	7	4	11	6	55
10	jebu99	condition1	21	f	Matura	2020-08-09 20:01:00	session1	encoding	qualle6_re.jpg	Wrack	12	9				2199960	26		3minutes	difficulty 3					Intuitiv	Night	7	4	11	6	55
10	jebu99	condition1	21	f	Matura	2020-08-09 20:01:00	session1	encoding	qualle7_re.jpg	Wrack	12	9				2200627	27		3minutes	difficulty 3					Intuitiv	Night	7	4	11	6	55
10	jebu99	condition1	21	f	Matura	2020-08-09 20:01:00	session1	encoding	qualle8_re.jpg	Wrack	12	9				2201295	28		3minutes	difficulty 3					Intuitiv	Night	7	4	11	6	55
10	jebu99	condition1	21	f	Matura	2020-08-09 20:01:00	session1	encoding	qualle8_re.jpg	Wrack	12	9				2201478	0		3minutes	difficulty 3					Intuitiv	Night	7	4	11	6	55
10	jebu99	condition1	21	f	Matura	2020-08-09 20:01:00	session1	encoding	rochen1_re.jpg	Wrack	12	9				2201962	29		3minutes	difficulty 3					Intuitiv	Night	7	4	11	6	55
10	jebu99	condition1	21	f	Matura	2020-08-09 20:01:00	session1	encoding	rochen2_re.jpg	Wrack	12	9				2202630	30		3minutes	difficulty 3					Intuitiv	Night	7	4	11	6	55
10	jebu99	condition1	21	f	Matura	2020-08-09 20:01:00	session1	encoding	rochen3_re.jpg	Wrack	12	9				2203297	31		3minutes	difficulty 3					Intuitiv	Night	7	4	11	6	55
10	jebu99	condition1	21	f	Matura	2020-08-09 20:01:00	session1	encoding	rochen4_re.jpg	Wrack	12	9				2203964	32		3minutes	difficulty 3					Intuitiv	Night	7	4	11	6	55
10	jebu99	condition1	21	f	Matura	2020-08-09 20:01:00	session1	encoding	rochen4_re.jpg	Wrack	12	9				2204148	0		3minutes	difficulty 3					Intuitiv	Night	7	4	11	6	55
10	jebu99	condition1	21	f	Matura	2020-08-09 20:01:00	session1	encoding	rochen5_re.jpg	Wrack	12	9				2204632	33		3minutes	difficulty 3					Intuitiv	Night	7	4	11	6	55
10	jebu99	condition1	21	f	Matura	2020-08-09 20:01:00	session1	encoding	rochen6_re.jpg	Wrack	12	9				2205299	34		3minutes	difficulty 3					Intuitiv	Night	7	4	11	6	55
10	jebu99	condition1	21	f	Matura	2020-08-09 20:01:00	session1	encoding	rochen7_re.jpg	Wrack	12	9				2205967	35		3minutes	difficulty 3					Intuitiv	Night	7	4	11	6	55
10	jebu99	condition1	21	f	Matura	2020-08-09 20:01:00	session1	encoding	rochen8_re.jpg	Wrack	12	9				2206634	36		3minutes	difficulty 3					Intuitiv	Night	7	4	11	6	55
10	jebu99	condition1	21	f	Matura	2020-08-09 20:01:00	session1	encoding	rochen8_re.jpg	Wrack	12	9				2206817	0		3minutes	difficulty 3					Intuitiv	Night	7	4	11	6	55
10	jebu99	condition1	21	f	Matura	2020-08-09 20:01:00	session1	encoding	zackenbarsch5_li.jpg	Wrack	12	9				2207301	37		3minutes	difficulty 3					Intuitiv	Night	7	4	11	6	55
10	jebu99	condition1	21	f	Matura	2020-08-09 20:01:00	session1	encoding	zackenbarsch6_li.jpg	Wrack	12	9				2207969	38		3minutes	difficulty 3					Intuitiv	Night	7	4	11	6	55
10	jebu99	condition1	21	f	Matura	2020-08-09 20:01:00	session1	encoding	zackenbarsch7_li.jpg	Wrack	12	9				2208636	39		3minutes	difficulty 3					Intuitiv	Night	7	4	11	6	55
10	jebu99	condition1	21	f	Matura	2020-08-09 20:01:00	session1	encoding	zackenbarsch8_li.jpg	Wrack	12	9				2209304	40		3minutes	difficulty 3					Intuitiv	Night	7	4	11	6	55
10	jebu99	condition1	21	f	Matura	2020-08-09 20:01:00	session1	encoding	zackenbarsch8_li.jpg	Wrack	12	9				2209487	0		3minutes	difficulty 3					Intuitiv	Night	7	4	11	6	55
10	jebu99	condition1	21	f	Matura	2020-08-09 20:04:00	session1	Consolidation		Wrack	12	9				2212924	65		3minutes	difficulty 3					Intuitiv	Night	7	4	11	6	55
10	jebu99	condition1	21	f	Matura	2020-08-09 20:04:00	session1	Instruction Retrieval		Wrack	12	9				2394641			3minutes	difficulty 3					Intuitiv	Night	7	4	11	6	55
10	jebu99	condition1	21	f	Matura	2020-08-09 20:04:00	session1	Background Picture		Wrack	12	9				2401682	45		3minutes	difficulty 3					Intuitiv	Night	7	4	11	6	55
10	jebu99	condition1	21	f	Matura	2020-08-09 20:04:00	session1	retrieval	zackenbarsch_hai.jpg	Wrack	12	9	4131	1	zusammen	2402717	51	correct	3minutes	difficulty 3		3	1	4.5	Intuitiv	Night	7	4	11	6	55
10	jebu99	condition1	21	f	Matura	2020-08-09 20:05:00	session1	retrieval	hai_papagei.jpg	Wrack	12	9	1733	2	nacheinander	2410943	52	correct	3minutes	difficulty 3		3	3	1.5	Intuitiv	Night	7	4	11	6	55
10	jebu99	condition1	21	f	Matura	2020-08-09 20:05:00	session1	retrieval	rochen_papagei.jpg	Wrack	12	9	889	2	nacheinander	2416198	53	correct	3minutes	difficulty 3		3	7	1	Intuitiv	Night	7	4	11	6	55
10	jebu99	condition1	21	f	Matura	2020-08-09 20:05:00	session1	retrieval	qualle_hai.jpg	Wrack	12	9	1790	1	zusammen	2420570	54	correct	3minutes	difficulty 3		3	1	2	Intuitiv	Night	7	4	11	6	55
10	jebu99	condition1	21	f	Matura	2020-08-09 20:05:00	session1	retrieval	papagei_qualle.jpg	Wrack	12	9	847	2	nacheinander	2425859	55	correct	3minutes	difficulty 3		3	4	1.5	Intuitiv	Night	7	4	11	6	55
10	jebu99	condition1	21	f	Matura	2020-08-09 20:05:00	session1	retrieval	rochen_hai.jpg	Wrack	12	9	3149	2	nacheinander	2430214	56	correct	3minutes	difficulty 3		3	4	1.5	Intuitiv	Night	7	4	11	6	55
10	jebu99	condition1	21	f	Matura	2020-08-09 20:05:00	session1	retrieval	qualle_zackenbarsch.jpg	Wrack	12	9	2126	1	zusammen	2436971	57	correct	3minutes	difficulty 3		3	2	4.5	Intuitiv	Night	7	4	11	6	55
10	jebu99	condition1	21	f	Matura	2020-08-09 20:05:00	session1	retrieval	zackenbarsch_papagei.jpg	Wrack	12	9	1144	2	nacheinander	2442628	58	correct	3minutes	difficulty 3		3	2	4	Intuitiv	Night	7	4	11	6	55
10	jebu99	condition1	21	f	Matura	2020-08-09 20:05:00	session1	retrieval	rochen_zackenbarsch.jpg	Wrack	12	9	3067	1	zusammen	2447349	59	correct	3minutes	difficulty 3		3	5	4	Intuitiv	Night	7	4	11	6	55
10	jebu99	condition1	21	f	Matura	2020-08-09 20:05:00	session1	retrieval	qualle_rochen.jpg	Wrack	12	9	2815	2	nacheinander	2454074	60	correct	3minutes	difficulty 3		3	3	1.5	Intuitiv	Night	7	4	11	6	55
10	jebu99	condition1	21	f	Matura	2020-08-09 20:05:00	session1	encoding	saebelzahntiger1_li.jpg	Steinzeit	13	12				2465887	1		immediate	difficulty 6					Intuitiv	Night	7	4	11	6	55
10	jebu99	condition1	21	f	Matura	2020-08-09 20:05:00	session1	encoding	saebelzahntiger2_li.jpg	Steinzeit	13	12				2466554	2		immediate	difficulty 6					Intuitiv	Night	7	4	11	6	55
10	jebu99	condition1	21	f	Matura	2020-08-09 20:05:00	session1	encoding	saebelzahntiger3_li.jpg	Steinzeit	13	12				2467221	3		immediate	difficulty 6					Intuitiv	Night	7	4	11	6	55
10	jebu99	condition1	21	f	Matura	2020-08-09 20:05:00	session1	encoding	saebelzahntiger4_li.jpg	Steinzeit	13	12				2467889	4		immediate	difficulty 6					Intuitiv	Night	7	4	11	6	55
10	jebu99	condition1	21	f	Matura	2020-08-09 20:05:00	session1	encoding	saebelzahntiger4_li.jpg	Steinzeit	13	12				2468072	0		immediate	difficulty 6					Intuitiv	Night	7	4	11	6	55
10	jebu99	condition1	21	f	Matura	2020-08-09 20:05:00	session1	encoding	urpferdchen1_li.jpg	Steinzeit	13	12				2468556	5		immediate	difficulty 6					Intuitiv	Night	7	4	11	6	55
10	jebu99	condition1	21	f	Matura	2020-08-09 20:05:00	session1	encoding	urpferdchen2_li.jpg	Steinzeit	13	12				2469224	6		immediate	difficulty 6					Intuitiv	Night	7	4	11	6	55
10	jebu99	condition1	21	f	Matura	2020-08-09 20:05:00	session1	encoding	urpferdchen3_li.jpg	Steinzeit	13	12				2469891	7		immediate	difficulty 6					Intuitiv	Night	7	4	11	6	55
10	jebu99	condition1	21	f	Matura	2020-08-09 20:05:00	session1	encoding	urpferdchen4_li.jpg	Steinzeit	13	12				2470558	8		immediate	difficulty 6					Intuitiv	Night	7	4	11	6	55
10	jebu99	condition1	21	f	Matura	2020-08-09 20:05:00	session1	encoding	urpferdchen4_li.jpg	Steinzeit	13	12				2470742	0		immediate	difficulty 6					Intuitiv	Night	7	4	11	6	55
10	jebu99	condition1	21	f	Matura	2020-08-09 20:05:00	session1	encoding	mammut1_re.jpg	Steinzeit	13	12				2471226	9		immediate	difficulty 6					Intuitiv	Night	7	4	11	6	55
10	jebu99	condition1	21	f	Matura	2020-08-09 20:05:00	session1	encoding	mammut2_re.jpg	Steinzeit	13	12				2471893	10		immediate	difficulty 6					Intuitiv	Night	7	4	11	6	55
10	jebu99	condition1	21	f	Matura	2020-08-09 20:06:00	session1	encoding	mammut3_re.jpg	Steinzeit	13	12				2472561	11		immediate	difficulty 6					Intuitiv	Night	7	4	11	6	55
10	jebu99	condition1	21	f	Matura	2020-08-09 20:06:00	session1	encoding	mammut4_re.jpg	Steinzeit	13	12				2473228	12		immediate	difficulty 6					Intuitiv	Night	7	4	11	6	55
10	jebu99	condition1	21	f	Matura	2020-08-09 20:06:00	session1	encoding	mammut4_re.jpg	Steinzeit	13	12				2473411	0		immediate	difficulty 6					Intuitiv	Night	7	4	11	6	55
10	jebu99	condition1	21	f	Matura	2020-08-09 20:06:00	session1	encoding	wollnashorn1_re.jpg	Steinzeit	13	12				2473895	13		immediate	difficulty 6					Intuitiv	Night	7	4	11	6	55
10	jebu99	condition1	21	f	Matura	2020-08-09 20:06:00	session1	encoding	wollnashorn2_re.jpg	Steinzeit	13	12				2474563	14		immediate	difficulty 6					Intuitiv	Night	7	4	11	6	55
10	jebu99	condition1	21	f	Matura	2020-08-09 20:06:00	session1	encoding	wollnashorn3_re.jpg	Steinzeit	13	12				2475230	15		immediate	difficulty 6					Intuitiv	Night	7	4	11	6	55
10	jebu99	condition1	21	f	Matura	2020-08-09 20:06:00	session1	encoding	wollnashorn4_re.jpg	Steinzeit	13	12				2475898	16		immediate	difficulty 6					Intuitiv	Night	7	4	11	6	55
10	jebu99	condition1	21	f	Matura	2020-08-09 20:06:00	session1	encoding	wollnashorn4_re.jpg	Steinzeit	13	12				2476081	0		immediate	difficulty 6					Intuitiv	Night	7	4	11	6	55
10	jebu99	condition1	21	f	Matura	2020-08-09 20:06:00	session1	encoding	wollnashorn5_re.jpg	Steinzeit	13	12				2476565	17		immediate	difficulty 6					Intuitiv	Night	7	4	11	6	55
10	jebu99	condition1	21	f	Matura	2020-08-09 20:06:00	session1	encoding	wollnashorn6_re.jpg	Steinzeit	13	12				2477232	18		immediate	difficulty 6					Intuitiv	Night	7	4	11	6	55
10	jebu99	condition1	21	f	Matura	2020-08-09 20:06:00	session1	encoding	wollnashorn7_re.jpg	Steinzeit	13	12				2477900	19		immediate	difficulty 6					Intuitiv	Night	7	4	11	6	55
10	jebu99	condition1	21	f	Matura	2020-08-09 20:06:00	session1	encoding	wollnashorn8_re.jpg	Steinzeit	13	12				2478567	20		immediate	difficulty 6					Intuitiv	Night	7	4	11	6	55
10	jebu99	condition1	21	f	Matura	2020-08-09 20:06:00	session1	encoding	wollnashorn8_re.jpg	Steinzeit	13	12				2478751	0		immediate	difficulty 6					Intuitiv	Night	7	4	11	6	55
10	jebu99	condition1	21	f	Matura	2020-08-09 20:06:00	session1	encoding	saebelzahntiger5_li.jpg	Steinzeit	13	12				2479235	21		immediate	difficulty 6					Intuitiv	Night	7	4	11	6	55
10	jebu99	condition1	21	f	Matura	2020-08-09 20:06:00	session1	encoding	saebelzahntiger6_li.jpg	Steinzeit	13	12				2479902	22		immediate	difficulty 6					Intuitiv	Night	7	4	11	6	55
10	jebu99	condition1	21	f	Matura	2020-08-09 20:06:00	session1	encoding	saebelzahntiger7_li.jpg	Steinzeit	13	12				2480569	23		immediate	difficulty 6					Intuitiv	Night	7	4	11	6	55
10	jebu99	condition1	21	f	Matura	2020-08-09 20:06:00	session1	encoding	saebelzahntiger8_li.jpg	Steinzeit	13	12				2481237	24		immediate	difficulty 6					Intuitiv	Night	7	4	11	6	55
10	jebu99	condition1	21	f	Matura	2020-08-09 20:06:00	session1	encoding	saebelzahntiger8_li.jpg	Steinzeit	13	12				2481420	0		immediate	difficulty 6					Intuitiv	Night	7	4	11	6	55
10	jebu99	condition1	21	f	Matura	2020-08-09 20:06:00	session1	encoding	diprotodon1_re.jpg	Steinzeit	13	12				2481904	25		immediate	difficulty 6					Intuitiv	Night	7	4	11	6	55
10	jebu99	condition1	21	f	Matura	2020-08-09 20:06:00	session1	encoding	diprotodon2_re.jpg	Steinzeit	13	12				2482572	26		immediate	difficulty 6					Intuitiv	Night	7	4	11	6	55
10	jebu99	condition1	21	f	Matura	2020-08-09 20:06:00	session1	encoding	diprotodon3_re.jpg	Steinzeit	13	12				2483239	27		immediate	difficulty 6					Intuitiv	Night	7	4	11	6	55
10	jebu99	condition1	21	f	Matura	2020-08-09 20:06:00	session1	encoding	diprotodon4_re.jpg	Steinzeit	13	12				2483906	28		immediate	difficulty 6					Intuitiv	Night	7	4	11	6	55
10	jebu99	condition1	21	f	Matura	2020-08-09 20:06:00	session1	encoding	diprotodon4_re.jpg	Steinzeit	13	12				2484090	0		immediate	difficulty 6					Intuitiv	Night	7	4	11	6	55
10	jebu99	condition1	21	f	Matura	2020-08-09 20:06:00	session1	encoding	urpferdchen5_li.jpg	Steinzeit	13	12				2484574	29		immediate	difficulty 6					Intuitiv	Night	7	4	11	6	55
10	jebu99	condition1	21	f	Matura	2020-08-09 20:06:00	session1	encoding	urpferdchen6_li.jpg	Steinzeit	13	12				2485241	30		immediate	difficulty 6					Intuitiv	Night	7	4	11	6	55
10	jebu99	condition1	21	f	Matura	2020-08-09 20:06:00	session1	encoding	urpferdchen7_li.jpg	Steinzeit	13	12				2485909	31		immediate	difficulty 6					Intuitiv	Night	7	4	11	6	55
10	jebu99	condition1	21	f	Matura	2020-08-09 20:06:00	session1	encoding	urpferdchen8_li.jpg	Steinzeit	13	12				2486576	32		immediate	difficulty 6					Intuitiv	Night	7	4	11	6	55
10	jebu99	condition1	21	f	Matura	2020-08-09 20:06:00	session1	encoding	urpferdchen8_li.jpg	Steinzeit	13	12				2486759	0		immediate	difficulty 6					Intuitiv	Night	7	4	11	6	55
10	jebu99	condition1	21	f	Matura	2020-08-09 20:06:00	session1	encoding	mammut5_re.jpg	Steinzeit	13	12				2487244	33		immediate	difficulty 6					Intuitiv	Night	7	4	11	6	55
10	jebu99	condition1	21	f	Matura	2020-08-09 20:06:00	session1	encoding	mammut6_re.jpg	Steinzeit	13	12				2487911	34		immediate	difficulty 6					Intuitiv	Night	7	4	11	6	55
10	jebu99	condition1	21	f	Matura	2020-08-09 20:06:00	session1	encoding	mammut7_re.jpg	Steinzeit	13	12				2488578	35		immediate	difficulty 6					Intuitiv	Night	7	4	11	6	55
10	jebu99	condition1	21	f	Matura	2020-08-09 20:06:00	session1	encoding	mammut8_re.jpg	Steinzeit	13	12				2489246	36		immediate	difficulty 6					Intuitiv	Night	7	4	11	6	55
10	jebu99	condition1	21	f	Matura	2020-08-09 20:06:00	session1	encoding	mammut8_re.jpg	Steinzeit	13	12				2489429	0		immediate	difficulty 6					Intuitiv	Night	7	4	11	6	55
10	jebu99	condition1	21	f	Matura	2020-08-09 20:06:00	session1	encoding	diprotodon5_re.jpg	Steinzeit	13	12				2489913	37		immediate	difficulty 6					Intuitiv	Night	7	4	11	6	55
10	jebu99	condition1	21	f	Matura	2020-08-09 20:06:00	session1	encoding	diprotodon6_re.jpg	Steinzeit	13	12				2490581	38		immediate	difficulty 6					Intuitiv	Night	7	4	11	6	55
10	jebu99	condition1	21	f	Matura	2020-08-09 20:06:00	session1	encoding	diprotodon7_re.jpg	Steinzeit	13	12				2491248	39		immediate	difficulty 6					Intuitiv	Night	7	4	11	6	55
10	jebu99	condition1	21	f	Matura	2020-08-09 20:06:00	session1	encoding	diprotodon8_re.jpg	Steinzeit	13	12				2491915	40		immediate	difficulty 6					Intuitiv	Night	7	4	11	6	55
10	jebu99	condition1	21	f	Matura	2020-08-09 20:06:00	session1	encoding	diprotodon8_re.jpg	Steinzeit	13	12				2492099	0		immediate	difficulty 6					Intuitiv	Night	7	4	11	6	55
10	jebu99	condition1	21	f	Matura	2020-08-09 20:06:00	session1	Consolidation		Steinzeit	13	12				2496220	65		immediate	difficulty 6					Intuitiv	Night	7	4	11	6	55
10	jebu99	condition1	21	f	Matura	2020-08-09 20:06:00	session1	Instruction Retrieval		Steinzeit	13	12				2498372			immediate	difficulty 6					Intuitiv	Night	7	4	11	6	55
10	jebu99	condition1	21	f	Matura	2020-08-09 20:06:00	session1	Background Picture		Steinzeit	13	12				2505414	45		immediate	difficulty 6					Intuitiv	Night	7	4	11	6	55
10	jebu99	condition1	21	f	Matura	2020-08-09 20:06:00	session1	retrieval	mammut_urpferdchen.jpg	Steinzeit	13	12	6036	1	zusammen	2506448	51	correct	immediate	difficulty 6		3	1	6	Intuitiv	Night	7	4	11	6	55
10	jebu99	condition1	21	f	Matura	2020-08-09 20:06:00	session1	retrieval	diprotodon_urpferdchen.jpg	Steinzeit	13	12	11172	1	zusammen	2516843	52	correct	immediate	difficulty 6		4	5	4.5	Intuitiv	Night	7	4	11	6	55
10	jebu99	condition1	21	f	Matura	2020-08-09 20:07:00	session1	retrieval	saebelzahntiger_urpferdchen.jpg	Steinzeit	13	12	2407	1	zusammen	2532827	53	correct	immediate	difficulty 6		3	1	5.5	Intuitiv	Night	7	4	11	6	55
10	jebu99	condition1	21	f	Matura	2020-08-09 20:07:00	session1	retrieval	urpferdchen_wollnashorn.jpg	Steinzeit	13	12	2769	1	zusammen	2539418	54	correct	immediate	difficulty 6		3	2	3.5	Intuitiv	Night	7	4	11	6	55
10	jebu99	condition1	21	f	Matura	2020-08-09 20:07:00	session1	retrieval	wollnashorn_diprotodon.jpg	Steinzeit	13	12	5325	2	nacheinander	2546142	55	correct	immediate	difficulty 6		4	3	2	Intuitiv	Night	7	4	11	6	55
10	jebu99	condition1	21	f	Matura	2020-08-09 20:07:00	session1	retrieval	wollnashorn_mammut.jpg	Steinzeit	13	12	2209	1	zusammen	2555285	56	correct	immediate	difficulty 6		3	1	3.5	Intuitiv	Night	7	4	11	6	55
10	jebu99	condition1	21	f	Matura	2020-08-09 20:07:00	session1	retrieval	mammut_saebelzahntiger.jpg	Steinzeit	13	12	5938	1	zusammen	2561092	57	correct	immediate	difficulty 6		3	2	5.5	Intuitiv	Night	7	4	11	6	55
10	jebu99	condition1	21	f	Matura	2020-08-09 20:07:00	session1	retrieval	wollnashorn_saebelzahntiger.jpg	Steinzeit	13	12	8251	1	zusammen	2570636	58	correct	immediate	difficulty 6		4	3	3	Intuitiv	Night	7	4	11	6	55
10	jebu99	condition1	21	f	Matura	2020-08-09 20:07:00	session1	retrieval	diprotodon_saebelzahntiger.jpg	Steinzeit	13	12	2789	2	nacheinander	2582449	59	correct	immediate	difficulty 6		3	6	4	Intuitiv	Night	7	4	11	6	55
10	jebu99	condition1	21	f	Matura	2020-08-09 20:07:00	session1	retrieval	diprotodon_mammut.jpg	Steinzeit	13	12	1729	1	zusammen	2588756	60	correct	immediate	difficulty 6		3	4	4.5	Intuitiv	Night	7	4	11	6	55
10	jebu99	condition1	21	f	Matura	2020-08-09 20:08:00	session1	encoding	tucan1_li.jpg	Dschungel	14	10				2602187	1		3minutes	difficulty 4					Intuitiv	Night	7	4	11	6	55
10	jebu99	condition1	21	f	Matura	2020-08-09 20:08:00	session1	encoding	tucan2_li.jpg	Dschungel	14	10				2602854	2		3minutes	difficulty 4					Intuitiv	Night	7	4	11	6	55
10	jebu99	condition1	21	f	Matura	2020-08-09 20:08:00	session1	encoding	tucan3_li.jpg	Dschungel	14	10				2603522	3		3minutes	difficulty 4					Intuitiv	Night	7	4	11	6	55
10	jebu99	condition1	21	f	Matura	2020-08-09 20:08:00	session1	encoding	tucan4_li.jpg	Dschungel	14	10				2604189	4		3minutes	difficulty 4					Intuitiv	Night	7	4	11	6	55
10	jebu99	condition1	21	f	Matura	2020-08-09 20:08:00	session1	encoding	tucan4_li.jpg	Dschungel	14	10				2604373	0		3minutes	difficulty 4					Intuitiv	Night	7	4	11	6	55
10	jebu99	condition1	21	f	Matura	2020-08-09 20:08:00	session1	encoding	panda1_li.jpg	Dschungel	14	10				2604857	5		3minutes	difficulty 4					Intuitiv	Night	7	4	11	6	55
10	jebu99	condition1	21	f	Matura	2020-08-09 20:08:00	session1	encoding	panda2_li.jpg	Dschungel	14	10				2605524	6		3minutes	difficulty 4					Intuitiv	Night	7	4	11	6	55
10	jebu99	condition1	21	f	Matura	2020-08-09 20:08:00	session1	encoding	panda3_li.jpg	Dschungel	14	10				2606191	7		3minutes	difficulty 4					Intuitiv	Night	7	4	11	6	55
10	jebu99	condition1	21	f	Matura	2020-08-09 20:08:00	session1	encoding	panda4_li.jpg	Dschungel	14	10				2606859	8		3minutes	difficulty 4					Intuitiv	Night	7	4	11	6	55
10	jebu99	condition1	21	f	Matura	2020-08-09 20:08:00	session1	encoding	panda4_li.jpg	Dschungel	14	10				2607042	0		3minutes	difficulty 4					Intuitiv	Night	7	4	11	6	55
10	jebu99	condition1	21	f	Matura	2020-08-09 20:08:00	session1	encoding	orangutan1_re.jpg	Dschungel	14	10				2607526	9		3minutes	difficulty 4					Intuitiv	Night	7	4	11	6	55
10	jebu99	condition1	21	f	Matura	2020-08-09 20:08:00	session1	encoding	orangutan2_re.jpg	Dschungel	14	10				2608194	10		3minutes	difficulty 4					Intuitiv	Night	7	4	11	6	55
10	jebu99	condition1	21	f	Matura	2020-08-09 20:08:00	session1	encoding	orangutan3_re.jpg	Dschungel	14	10				2608861	11		3minutes	difficulty 4					Intuitiv	Night	7	4	11	6	55
10	jebu99	condition1	21	f	Matura	2020-08-09 20:08:00	session1	encoding	orangutan4_re.jpg	Dschungel	14	10				2609528	12		3minutes	difficulty 4					Intuitiv	Night	7	4	11	6	55
10	jebu99	condition1	21	f	Matura	2020-08-09 20:08:00	session1	encoding	orangutan4_re.jpg	Dschungel	14	10				2609712	0		3minutes	difficulty 4					Intuitiv	Night	7	4	11	6	55
10	jebu99	condition1	21	f	Matura	2020-08-09 20:08:00	session1	encoding	orangutan5_re.jpg	Dschungel	14	10				2610196	13		3minutes	difficulty 4					Intuitiv	Night	7	4	11	6	55
10	jebu99	condition1	21	f	Matura	2020-08-09 20:08:00	session1	encoding	orangutan6_re.jpg	Dschungel	14	10				2610863	14		3minutes	difficulty 4					Intuitiv	Night	7	4	11	6	55
10	jebu99	condition1	21	f	Matura	2020-08-09 20:08:00	session1	encoding	orangutan7_re.jpg	Dschungel	14	10				2611531	15		3minutes	difficulty 4					Intuitiv	Night	7	4	11	6	55
10	jebu99	condition1	21	f	Matura	2020-08-09 20:08:00	session1	encoding	orangutan8_re.jpg	Dschungel	14	10				2612198	16		3minutes	difficulty 4					Intuitiv	Night	7	4	11	6	55
10	jebu99	condition1	21	f	Matura	2020-08-09 20:08:00	session1	encoding	orangutan8_re.jpg	Dschungel	14	10				2612381	0		3minutes	difficulty 4					Intuitiv	Night	7	4	11	6	55
10	jebu99	condition1	21	f	Matura	2020-08-09 20:08:00	session1	encoding	tiger1_re.jpg	Dschungel	14	10				2612865	17		3minutes	difficulty 4					Intuitiv	Night	7	4	11	6	55
10	jebu99	condition1	21	f	Matura	2020-08-09 20:08:00	session1	encoding	tiger2_re.jpg	Dschungel	14	10				2613533	18		3minutes	difficulty 4					Intuitiv	Night	7	4	11	6	55
10	jebu99	condition1	21	f	Matura	2020-08-09 20:08:00	session1	encoding	tiger3_re.jpg	Dschungel	14	10				2614200	19		3minutes	difficulty 4					Intuitiv	Night	7	4	11	6	55
10	jebu99	condition1	21	f	Matura	2020-08-09 20:08:00	session1	encoding	tiger4_re.jpg	Dschungel	14	10				2614868	20		3minutes	difficulty 4					Intuitiv	Night	7	4	11	6	55
10	jebu99	condition1	21	f	Matura	2020-08-09 20:08:00	session1	encoding	tiger4_re.jpg	Dschungel	14	10				2615051	0		3minutes	difficulty 4					Intuitiv	Night	7	4	11	6	55
10	jebu99	condition1	21	f	Matura	2020-08-09 20:08:00	session1	encoding	panda5_li.jpg	Dschungel	14	10				2615535	21		3minutes	difficulty 4					Intuitiv	Night	7	4	11	6	55
10	jebu99	condition1	21	f	Matura	2020-08-09 20:08:00	session1	encoding	panda6_li.jpg	Dschungel	14	10				2616202	22		3minutes	difficulty 4					Intuitiv	Night	7	4	11	6	55
10	jebu99	condition1	21	f	Matura	2020-08-09 20:08:00	session1	encoding	panda7_li.jpg	Dschungel	14	10				2616870	23		3minutes	difficulty 4					Intuitiv	Night	7	4	11	6	55
10	jebu99	condition1	21	f	Matura	2020-08-09 20:08:00	session1	encoding	panda8_li.jpg	Dschungel	14	10				2617537	24		3minutes	difficulty 4					Intuitiv	Night	7	4	11	6	55
10	jebu99	condition1	21	f	Matura	2020-08-09 20:08:00	session1	encoding	panda8_li.jpg	Dschungel	14	10				2617721	0		3minutes	difficulty 4					Intuitiv	Night	7	4	11	6	55
10	jebu99	condition1	21	f	Matura	2020-08-09 20:08:00	session1	encoding	tiger5_re.jpg	Dschungel	14	10				2618205	25		3minutes	difficulty 4					Intuitiv	Night	7	4	11	6	55
10	jebu99	condition1	21	f	Matura	2020-08-09 20:08:00	session1	encoding	tiger6_re.jpg	Dschungel	14	10				2618872	26		3minutes	difficulty 4					Intuitiv	Night	7	4	11	6	55
10	jebu99	condition1	21	f	Matura	2020-08-09 20:08:00	session1	encoding	tiger7_re.jpg	Dschungel	14	10				2619539	27		3minutes	difficulty 4					Intuitiv	Night	7	4	11	6	55
10	jebu99	condition1	21	f	Matura	2020-08-09 20:08:00	session1	encoding	tiger8_re.jpg	Dschungel	14	10				2620207	28		3minutes	difficulty 4					Intuitiv	Night	7	4	11	6	55
10	jebu99	condition1	21	f	Matura	2020-08-09 20:08:00	session1	encoding	tiger8_re.jpg	Dschungel	14	10				2620390	0		3minutes	difficulty 4					Intuitiv	Night	7	4	11	6	55
10	jebu99	condition1	21	f	Matura	2020-08-09 20:08:00	session1	encoding	schlange1_re.jpg	Dschungel	14	10				2620874	29		3minutes	difficulty 4					Intuitiv	Night	7	4	11	6	55
10	jebu99	condition1	21	f	Matura	2020-08-09 20:08:00	session1	encoding	schlange2_re.jpg	Dschungel	14	10				2621542	30		3minutes	difficulty 4					Intuitiv	Night	7	4	11	6	55
10	jebu99	condition1	21	f	Matura	2020-08-09 20:08:00	session1	encoding	schlange3_re.jpg	Dschungel	14	10				2622209	31		3minutes	difficulty 4					Intuitiv	Night	7	4	11	6	55
10	jebu99	condition1	21	f	Matura	2020-08-09 20:08:00	session1	encoding	schlange4_re.jpg	Dschungel	14	10				2622876	32		3minutes	difficulty 4					Intuitiv	Night	7	4	11	6	55
10	jebu99	condition1	21	f	Matura	2020-08-09 20:08:00	session1	encoding	schlange4_re.jpg	Dschungel	14	10				2623060	0		3minutes	difficulty 4					Intuitiv	Night	7	4	11	6	55
10	jebu99	condition1	21	f	Matura	2020-08-09 20:08:00	session1	encoding	tucan5_li.jpg	Dschungel	14	10				2623544	33		3minutes	difficulty 4					Intuitiv	Night	7	4	11	6	55
10	jebu99	condition1	21	f	Matura	2020-08-09 20:08:00	session1	encoding	tucan6_li.jpg	Dschungel	14	10				2624211	34		3minutes	difficulty 4					Intuitiv	Night	7	4	11	6	55
10	jebu99	condition1	21	f	Matura	2020-08-09 20:08:00	session1	encoding	tucan7_li.jpg	Dschungel	14	10				2624879	35		3minutes	difficulty 4					Intuitiv	Night	7	4	11	6	55
10	jebu99	condition1	21	f	Matura	2020-08-09 20:08:00	session1	encoding	tucan8_li.jpg	Dschungel	14	10				2625546	36		3minutes	difficulty 4					Intuitiv	Night	7	4	11	6	55
10	jebu99	condition1	21	f	Matura	2020-08-09 20:08:00	session1	encoding	tucan8_li.jpg	Dschungel	14	10				2625729	0		3minutes	difficulty 4					Intuitiv	Night	7	4	11	6	55
10	jebu99	condition1	21	f	Matura	2020-08-09 20:08:00	session1	encoding	schlange5_re.jpg	Dschungel	14	10				2626213	37		3minutes	difficulty 4					Intuitiv	Night	7	4	11	6	55
10	jebu99	condition1	21	f	Matura	2020-08-09 20:08:00	session1	encoding	schlange6_re.jpg	Dschungel	14	10				2626881	38		3minutes	difficulty 4					Intuitiv	Night	7	4	11	6	55
10	jebu99	condition1	21	f	Matura	2020-08-09 20:08:00	session1	encoding	schlange7_re.jpg	Dschungel	14	10				2627548	39		3minutes	difficulty 4					Intuitiv	Night	7	4	11	6	55
10	jebu99	condition1	21	f	Matura	2020-08-09 20:08:00	session1	encoding	schlange8_re.jpg	Dschungel	14	10				2628216	40		3minutes	difficulty 4					Intuitiv	Night	7	4	11	6	55
10	jebu99	condition1	21	f	Matura	2020-08-09 20:08:00	session1	encoding	schlange8_re.jpg	Dschungel	14	10				2628399	0		3minutes	difficulty 4					Intuitiv	Night	7	4	11	6	55
10	jebu99	condition1	21	f	Matura	2020-08-09 20:11:00	session1	Consolidation		Dschungel	14	10				2632771	65		3minutes	difficulty 4					Intuitiv	Night	7	4	11	6	55
10	jebu99	condition1	21	f	Matura	2020-08-09 20:11:00	session1	Instruction Retrieval		Dschungel	14	10				2814471			3minutes	difficulty 4					Intuitiv	Night	7	4	11	6	55
10	jebu99	condition1	21	f	Matura	2020-08-09 20:11:00	session1	Background Picture		Dschungel	14	10				2821512	45		3minutes	difficulty 4					Intuitiv	Night	7	4	11	6	55
10	jebu99	condition1	21	f	Matura	2020-08-09 20:11:00	session1	retrieval	tucan_tiger.jpg	Dschungel	14	10	5492	1	zusammen	2822547	51	correct	3minutes	difficulty 4		4	4	5	Intuitiv	Night	7	4	11	6	55
10	jebu99	condition1	21	f	Matura	2020-08-09 20:12:00	session1	retrieval	tiger_orangutan.jpg	Dschungel	14	10	4181	2	nacheinander	2832424	52	correct	3minutes	difficulty 4		3	2	1.5	Intuitiv	Night	7	4	11	6	55
10	jebu99	condition1	21	f	Matura	2020-08-09 20:12:00	session1	retrieval	tucan_schlange.jpg	Dschungel	14	10	1971	2	nacheinander	2840099	53	incorrect	3minutes	difficulty 4		3	7	5	Intuitiv	Night	7	4	11	6	55
10	jebu99	condition1	21	f	Matura	2020-08-09 20:12:00	session1	retrieval	panda_schlange.jpg	Dschungel	14	10	1957	2	nacheinander	2845572	54	correct	3minutes	difficulty 4		3	6	3	Intuitiv	Night	7	4	11	6	55
10	jebu99	condition1	21	f	Matura	2020-08-09 20:12:00	session1	retrieval	panda_tucan.jpg	Dschungel	14	10	1710	1	zusammen	2851095	55	correct	3minutes	difficulty 4		3	1	6	Intuitiv	Night	7	4	11	6	55
10	jebu99	condition1	21	f	Matura	2020-08-09 20:12:00	session1	retrieval	panda_tiger.jpg	Dschungel	14	10	2301	2	nacheinander	2856334	56	incorrect	3minutes	difficulty 4		4	3	3	Intuitiv	Night	7	4	11	6	55
10	jebu99	condition1	21	f	Matura	2020-08-09 20:12:00	session1	retrieval	orangutan_panda.jpg	Dschungel	14	10	1968	1	zusammen	2862191	57	correct	3minutes	difficulty 4		3	1	2.5	Intuitiv	Night	7	4	11	6	55
10	jebu99	condition1	21	f	Matura	2020-08-09 20:12:00	session1	retrieval	schlange_orangutan.jpg	Dschungel	14	10	1571	2	nacheinander	2867546	58	correct	3minutes	difficulty 4		3	5	1.5	Intuitiv	Night	7	4	11	6	55
10	jebu99	condition1	21	f	Matura	2020-08-09 20:12:00	session1	retrieval	tucan_orangutan.jpg	Dschungel	14	10	3473	1	zusammen	2872585	59	correct	3minutes	difficulty 4		3	2	4.5	Intuitiv	Night	7	4	11	6	55
10	jebu99	condition1	21	f	Matura	2020-08-09 20:12:00	session1	retrieval	schlange_tiger.jpg	Dschungel	14	10	2045	1	zusammen	2879560	60	incorrect	3minutes	difficulty 4		3	3	2	Intuitiv	Night	7	4	11	6	55
10	jebu99	condition1	21	f	Matura	2020-08-09 20:12:00	session1	encoding	Pferd1_li.jpg	Bauernhof	15	17				2891189	1		12hours	difficulty 5					Intuitiv	Night	7	4	11	6	55
10	jebu99	condition1	21	f	Matura	2020-08-09 20:12:00	session1	encoding	Pferd2_li.jpg	Bauernhof	15	17				2891857	2		12hours	difficulty 5					Intuitiv	Night	7	4	11	6	55
10	jebu99	condition1	21	f	Matura	2020-08-09 20:13:00	session1	encoding	Pferd3_li.jpg	Bauernhof	15	17				2892524	3		12hours	difficulty 5					Intuitiv	Night	7	4	11	6	55
10	jebu99	condition1	21	f	Matura	2020-08-09 20:13:00	session1	encoding	Pferd4_li.jpg	Bauernhof	15	17				2893191	4		12hours	difficulty 5					Intuitiv	Night	7	4	11	6	55
10	jebu99	condition1	21	f	Matura	2020-08-09 20:13:00	session1	encoding	Pferd4_li.jpg	Bauernhof	15	17				2893375	0		12hours	difficulty 5					Intuitiv	Night	7	4	11	6	55
10	jebu99	condition1	21	f	Matura	2020-08-09 20:13:00	session1	encoding	Gans1_li.jpg	Bauernhof	15	17				2893859	5		12hours	difficulty 5					Intuitiv	Night	7	4	11	6	55
10	jebu99	condition1	21	f	Matura	2020-08-09 20:13:00	session1	encoding	Gans2_li.jpg	Bauernhof	15	17				2894526	6		12hours	difficulty 5					Intuitiv	Night	7	4	11	6	55
10	jebu99	condition1	21	f	Matura	2020-08-09 20:13:00	session1	encoding	Gans3_li.jpg	Bauernhof	15	17				2895194	7		12hours	difficulty 5					Intuitiv	Night	7	4	11	6	55
10	jebu99	condition1	21	f	Matura	2020-08-09 20:13:00	session1	encoding	Gans4_li.jpg	Bauernhof	15	17				2895861	8		12hours	difficulty 5					Intuitiv	Night	7	4	11	6	55
10	jebu99	condition1	21	f	Matura	2020-08-09 20:13:00	session1	encoding	Gans4_li.jpg	Bauernhof	15	17				2896044	0		12hours	difficulty 5					Intuitiv	Night	7	4	11	6	55
10	jebu99	condition1	21	f	Matura	2020-08-09 20:13:00	session1	encoding	Schwein1_li.jpg	Bauernhof	15	17				2896528	9		12hours	difficulty 5					Intuitiv	Night	7	4	11	6	55
10	jebu99	condition1	21	f	Matura	2020-08-09 20:13:00	session1	encoding	Schwein2_li.jpg	Bauernhof	15	17				2897196	10		12hours	difficulty 5					Intuitiv	Night	7	4	11	6	55
10	jebu99	condition1	21	f	Matura	2020-08-09 20:13:00	session1	encoding	Schwein3_li.jpg	Bauernhof	15	17				2897863	11		12hours	difficulty 5					Intuitiv	Night	7	4	11	6	55
10	jebu99	condition1	21	f	Matura	2020-08-09 20:13:00	session1	encoding	Schwein4_li.jpg	Bauernhof	15	17				2898531	12		12hours	difficulty 5					Intuitiv	Night	7	4	11	6	55
10	jebu99	condition1	21	f	Matura	2020-08-09 20:13:00	session1	encoding	Schwein4_li.jpg	Bauernhof	15	17				2898714	0		12hours	difficulty 5					Intuitiv	Night	7	4	11	6	55
10	jebu99	condition1	21	f	Matura	2020-08-09 20:13:00	session1	encoding	Chuengel1_re.jpg	Bauernhof	15	17				2899198	13		12hours	difficulty 5					Intuitiv	Night	7	4	11	6	55
10	jebu99	condition1	21	f	Matura	2020-08-09 20:13:00	session1	encoding	Chuengel2_re.jpg	Bauernhof	15	17				2899865	14		12hours	difficulty 5					Intuitiv	Night	7	4	11	6	55
10	jebu99	condition1	21	f	Matura	2020-08-09 20:13:00	session1	encoding	Chuengel3_re.jpg	Bauernhof	15	17				2900533	15		12hours	difficulty 5					Intuitiv	Night	7	4	11	6	55
10	jebu99	condition1	21	f	Matura	2020-08-09 20:13:00	session1	encoding	Chuengel4_re.jpg	Bauernhof	15	17				2901200	16		12hours	difficulty 5					Intuitiv	Night	7	4	11	6	55
10	jebu99	condition1	21	f	Matura	2020-08-09 20:13:00	session1	encoding	Chuengel4_re.jpg	Bauernhof	15	17				2901384	0		12hours	difficulty 5					Intuitiv	Night	7	4	11	6	55
10	jebu99	condition1	21	f	Matura	2020-08-09 20:13:00	session1	encoding	Chuengel5_re.jpg	Bauernhof	15	17				2901868	17		12hours	difficulty 5					Intuitiv	Night	7	4	11	6	55
10	jebu99	condition1	21	f	Matura	2020-08-09 20:13:00	session1	encoding	Chuengel6_re.jpg	Bauernhof	15	17				2902535	18		12hours	difficulty 5					Intuitiv	Night	7	4	11	6	55
10	jebu99	condition1	21	f	Matura	2020-08-09 20:13:00	session1	encoding	Chuengel7_re.jpg	Bauernhof	15	17				2903202	19		12hours	difficulty 5					Intuitiv	Night	7	4	11	6	55
10	jebu99	condition1	21	f	Matura	2020-08-09 20:13:00	session1	encoding	Chuengel8_re.jpg	Bauernhof	15	17				2903870	20		12hours	difficulty 5					Intuitiv	Night	7	4	11	6	55
10	jebu99	condition1	21	f	Matura	2020-08-09 20:13:00	session1	encoding	Chuengel8_re.jpg	Bauernhof	15	17				2904053	0		12hours	difficulty 5					Intuitiv	Night	7	4	11	6	55
10	jebu99	condition1	21	f	Matura	2020-08-09 20:13:00	session1	encoding	Schwein5_li.jpg	Bauernhof	15	17				2904537	21		12hours	difficulty 5					Intuitiv	Night	7	4	11	6	55
10	jebu99	condition1	21	f	Matura	2020-08-09 20:13:00	session1	encoding	Schwein6_li.jpg	Bauernhof	15	17				2905205	22		12hours	difficulty 5					Intuitiv	Night	7	4	11	6	55
10	jebu99	condition1	21	f	Matura	2020-08-09 20:13:00	session1	encoding	Schwein7_li.jpg	Bauernhof	15	17				2905872	23		12hours	difficulty 5					Intuitiv	Night	7	4	11	6	55
10	jebu99	condition1	21	f	Matura	2020-08-09 20:13:00	session1	encoding	Schwein8_li.jpg	Bauernhof	15	17				2906539	24		12hours	difficulty 5					Intuitiv	Night	7	4	11	6	55
10	jebu99	condition1	21	f	Matura	2020-08-09 20:13:00	session1	encoding	Schwein8_li.jpg	Bauernhof	15	17				2906723	0		12hours	difficulty 5					Intuitiv	Night	7	4	11	6	55
10	jebu99	condition1	21	f	Matura	2020-08-09 20:13:00	session1	encoding	Gans5_li.jpg	Bauernhof	15	17				2907207	25		12hours	difficulty 5					Intuitiv	Night	7	4	11	6	55
10	jebu99	condition1	21	f	Matura	2020-08-09 20:13:00	session1	encoding	Gans6_li.jpg	Bauernhof	15	17				2907874	26		12hours	difficulty 5					Intuitiv	Night	7	4	11	6	55
10	jebu99	condition1	21	f	Matura	2020-08-09 20:13:00	session1	encoding	Gans7_li.jpg	Bauernhof	15	17				2908542	27		12hours	difficulty 5					Intuitiv	Night	7	4	11	6	55
10	jebu99	condition1	21	f	Matura	2020-08-09 20:13:00	session1	encoding	Gans8_li.jpg	Bauernhof	15	17				2909209	28		12hours	difficulty 5					Intuitiv	Night	7	4	11	6	55
10	jebu99	condition1	21	f	Matura	2020-08-09 20:13:00	session1	encoding	Gans8_li.jpg	Bauernhof	15	17				2909392	0		12hours	difficulty 5					Intuitiv	Night	7	4	11	6	55
10	jebu99	condition1	21	f	Matura	2020-08-09 20:13:00	session1	encoding	Ziege1_re.jpg	Bauernhof	15	17				2909876	29		12hours	difficulty 5					Intuitiv	Night	7	4	11	6	55
10	jebu99	condition1	21	f	Matura	2020-08-09 20:13:00	session1	encoding	Ziege2_re.jpg	Bauernhof	15	17				2910544	30		12hours	difficulty 5					Intuitiv	Night	7	4	11	6	55
10	jebu99	condition1	21	f	Matura	2020-08-09 20:13:00	session1	encoding	Ziege3_re.jpg	Bauernhof	15	17				2911211	31		12hours	difficulty 5					Intuitiv	Night	7	4	11	6	55
10	jebu99	condition1	21	f	Matura	2020-08-09 20:13:00	session1	encoding	Ziege4_re.jpg	Bauernhof	15	17				2911879	32		12hours	difficulty 5					Intuitiv	Night	7	4	11	6	55
10	jebu99	condition1	21	f	Matura	2020-08-09 20:13:00	session1	encoding	Ziege4_re.jpg	Bauernhof	15	17				2912062	0		12hours	difficulty 5					Intuitiv	Night	7	4	11	6	55
10	jebu99	condition1	21	f	Matura	2020-08-09 20:13:00	session1	encoding	Ziege5_re.jpg	Bauernhof	15	17				2912546	33		12hours	difficulty 5					Intuitiv	Night	7	4	11	6	55
10	jebu99	condition1	21	f	Matura	2020-08-09 20:13:00	session1	encoding	Ziege6_re.jpg	Bauernhof	15	17				2913213	34		12hours	difficulty 5					Intuitiv	Night	7	4	11	6	55
10	jebu99	condition1	21	f	Matura	2020-08-09 20:13:00	session1	encoding	Ziege7_re.jpg	Bauernhof	15	17				2913881	35		12hours	difficulty 5					Intuitiv	Night	7	4	11	6	55
10	jebu99	condition1	21	f	Matura	2020-08-09 20:13:00	session1	encoding	Ziege8_re.jpg	Bauernhof	15	17				2914548	36		12hours	difficulty 5					Intuitiv	Night	7	4	11	6	55
10	jebu99	condition1	21	f	Matura	2020-08-09 20:13:00	session1	encoding	Ziege8_re.jpg	Bauernhof	15	17				2914732	0		12hours	difficulty 5					Intuitiv	Night	7	4	11	6	55
10	jebu99	condition1	21	f	Matura	2020-08-09 20:13:00	session1	encoding	Pferd5_li.jpg	Bauernhof	15	17				2915216	37		12hours	difficulty 5					Intuitiv	Night	7	4	11	6	55
10	jebu99	condition1	21	f	Matura	2020-08-09 20:13:00	session1	encoding	Pferd6_li.jpg	Bauernhof	15	17				2915883	38		12hours	difficulty 5					Intuitiv	Night	7	4	11	6	55
10	jebu99	condition1	21	f	Matura	2020-08-09 20:13:00	session1	encoding	Pferd7_li.jpg	Bauernhof	15	17				2916550	39		12hours	difficulty 5					Intuitiv	Night	7	4	11	6	55
10	jebu99	condition1	21	f	Matura	2020-08-09 20:13:00	session1	encoding	Pferd8_li.jpg	Bauernhof	15	17				2917218	40		12hours	difficulty 5					Intuitiv	Night	7	4	11	6	55
10	jebu99	condition1	21	f	Matura	2020-08-09 20:13:00	session1	encoding	Pferd8_li.jpg	Bauernhof	15	17				2917401	0		12hours	difficulty 5					Intuitiv	Night	7	4	11	6	55
10	jebu99	condition1	21	f	Matura	2020-08-09 20:16:00	session1	Consolidation		Bauernhof	15	17				2921239	65		12hours	difficulty 5					Intuitiv	Night	7	4	11	6	55
10	jebu99	condition1	21	f	Matura	2020-08-09 20:16:00	session1	encoding	Clownfisch1_li.jpg	Aquarium	16	7				3112934	1		3minutes	difficulty 1					Intuitiv	Night	7	4	11	6	55
10	jebu99	condition1	21	f	Matura	2020-08-09 20:16:00	session1	encoding	Clownfisch2_li.jpg	Aquarium	16	7				3113601	2		3minutes	difficulty 1					Intuitiv	Night	7	4	11	6	55
10	jebu99	condition1	21	f	Matura	2020-08-09 20:16:00	session1	encoding	Clownfisch3_li.jpg	Aquarium	16	7				3114269	3		3minutes	difficulty 1					Intuitiv	Night	7	4	11	6	55
10	jebu99	condition1	21	f	Matura	2020-08-09 20:16:00	session1	encoding	Clownfisch4_li.jpg	Aquarium	16	7				3114936	4		3minutes	difficulty 1					Intuitiv	Night	7	4	11	6	55
10	jebu99	condition1	21	f	Matura	2020-08-09 20:16:00	session1	encoding	Clownfisch4_li.jpg	Aquarium	16	7				3115119	0		3minutes	difficulty 1					Intuitiv	Night	7	4	11	6	55
10	jebu99	condition1	21	f	Matura	2020-08-09 20:16:00	session1	encoding	Clownfisch5_li.jpg	Aquarium	16	7				3115603	5		3minutes	difficulty 1					Intuitiv	Night	7	4	11	6	55
10	jebu99	condition1	21	f	Matura	2020-08-09 20:16:00	session1	encoding	Clownfisch6_li.jpg	Aquarium	16	7				3116271	6		3minutes	difficulty 1					Intuitiv	Night	7	4	11	6	55
10	jebu99	condition1	21	f	Matura	2020-08-09 20:16:00	session1	encoding	Clownfisch7_li.jpg	Aquarium	16	7				3116938	7		3minutes	difficulty 1					Intuitiv	Night	7	4	11	6	55
10	jebu99	condition1	21	f	Matura	2020-08-09 20:16:00	session1	encoding	Clownfisch8_li.jpg	Aquarium	16	7				3117606	8		3minutes	difficulty 1					Intuitiv	Night	7	4	11	6	55
10	jebu99	condition1	21	f	Matura	2020-08-09 20:16:00	session1	encoding	Clownfisch8_li.jpg	Aquarium	16	7				3117789	0		3minutes	difficulty 1					Intuitiv	Night	7	4	11	6	55
10	jebu99	condition1	21	f	Matura	2020-08-09 20:16:00	session1	encoding	Koi1_li.jpg	Aquarium	16	7				3118273	9		3minutes	difficulty 1					Intuitiv	Night	7	4	11	6	55
10	jebu99	condition1	21	f	Matura	2020-08-09 20:16:00	session1	encoding	Koi2_li.jpg	Aquarium	16	7				3118940	10		3minutes	difficulty 1					Intuitiv	Night	7	4	11	6	55
10	jebu99	condition1	21	f	Matura	2020-08-09 20:16:00	session1	encoding	Koi3_li.jpg	Aquarium	16	7				3119608	11		3minutes	difficulty 1					Intuitiv	Night	7	4	11	6	55
10	jebu99	condition1	21	f	Matura	2020-08-09 20:16:00	session1	encoding	Koi4_li.jpg	Aquarium	16	7				3120275	12		3minutes	difficulty 1					Intuitiv	Night	7	4	11	6	55
10	jebu99	condition1	21	f	Matura	2020-08-09 20:16:00	session1	encoding	Koi4_li.jpg	Aquarium	16	7				3120459	0		3minutes	difficulty 1					Intuitiv	Night	7	4	11	6	55
10	jebu99	condition1	21	f	Matura	2020-08-09 20:16:00	session1	encoding	Diskusfisch1_li.jpg	Aquarium	16	7				3120943	13		3minutes	difficulty 1					Intuitiv	Night	7	4	11	6	55
10	jebu99	condition1	21	f	Matura	2020-08-09 20:16:00	session1	encoding	Diskusfisch2_li.jpg	Aquarium	16	7				3121610	14		3minutes	difficulty 1					Intuitiv	Night	7	4	11	6	55
10	jebu99	condition1	21	f	Matura	2020-08-09 20:16:00	session1	encoding	Diskusfisch3_li.jpg	Aquarium	16	7				3122277	15		3minutes	difficulty 1					Intuitiv	Night	7	4	11	6	55
10	jebu99	condition1	21	f	Matura	2020-08-09 20:16:00	session1	encoding	Diskusfisch4_li.jpg	Aquarium	16	7				3122945	16		3minutes	difficulty 1					Intuitiv	Night	7	4	11	6	55
10	jebu99	condition1	21	f	Matura	2020-08-09 20:16:00	session1	encoding	Diskusfisch4_li.jpg	Aquarium	16	7				3123128	0		3minutes	difficulty 1					Intuitiv	Night	7	4	11	6	55
10	jebu99	condition1	21	f	Matura	2020-08-09 20:16:00	session1	encoding	Diskusfisch5_li.jpg	Aquarium	16	7				3123612	17		3minutes	difficulty 1					Intuitiv	Night	7	4	11	6	55
10	jebu99	condition1	21	f	Matura	2020-08-09 20:16:00	session1	encoding	Diskusfisch6_li.jpg	Aquarium	16	7				3124280	18		3minutes	difficulty 1					Intuitiv	Night	7	4	11	6	55
10	jebu99	condition1	21	f	Matura	2020-08-09 20:16:00	session1	encoding	Diskusfisch7_li.jpg	Aquarium	16	7				3124947	19		3minutes	difficulty 1					Intuitiv	Night	7	4	11	6	55
10	jebu99	condition1	21	f	Matura	2020-08-09 20:16:00	session1	encoding	Diskusfisch8_li.jpg	Aquarium	16	7				3125614	20		3minutes	difficulty 1					Intuitiv	Night	7	4	11	6	55
10	jebu99	condition1	21	f	Matura	2020-08-09 20:16:00	session1	encoding	Diskusfisch8_li.jpg	Aquarium	16	7				3125798	0		3minutes	difficulty 1					Intuitiv	Night	7	4	11	6	55
10	jebu99	condition1	21	f	Matura	2020-08-09 20:16:00	session1	encoding	Doryfisch1_re.jpg	Aquarium	16	7				3126282	21		3minutes	difficulty 1					Intuitiv	Night	7	4	11	6	55
10	jebu99	condition1	21	f	Matura	2020-08-09 20:16:00	session1	encoding	Doryfisch2_re.jpg	Aquarium	16	7				3126949	22		3minutes	difficulty 1					Intuitiv	Night	7	4	11	6	55
10	jebu99	condition1	21	f	Matura	2020-08-09 20:16:00	session1	encoding	Doryfisch3_re.jpg	Aquarium	16	7				3127617	23		3minutes	difficulty 1					Intuitiv	Night	7	4	11	6	55
10	jebu99	condition1	21	f	Matura	2020-08-09 20:16:00	session1	encoding	Doryfisch4_re.jpg	Aquarium	16	7				3128284	24		3minutes	difficulty 1					Intuitiv	Night	7	4	11	6	55
10	jebu99	condition1	21	f	Matura	2020-08-09 20:16:00	session1	encoding	Doryfisch4_re.jpg	Aquarium	16	7				3128467	0		3minutes	difficulty 1					Intuitiv	Night	7	4	11	6	55
10	jebu99	condition1	21	f	Matura	2020-08-09 20:16:00	session1	encoding	Koi5_li.jpg	Aquarium	16	7				3128951	25		3minutes	difficulty 1					Intuitiv	Night	7	4	11	6	55
10	jebu99	condition1	21	f	Matura	2020-08-09 20:16:00	session1	encoding	Koi6_li.jpg	Aquarium	16	7				3129619	26		3minutes	difficulty 1					Intuitiv	Night	7	4	11	6	55
10	jebu99	condition1	21	f	Matura	2020-08-09 20:16:00	session1	encoding	Koi7_li.jpg	Aquarium	16	7				3130286	27		3minutes	difficulty 1					Intuitiv	Night	7	4	11	6	55
10	jebu99	condition1	21	f	Matura	2020-08-09 20:16:00	session1	encoding	Koi8_li.jpg	Aquarium	16	7				3130954	28		3minutes	difficulty 1					Intuitiv	Night	7	4	11	6	55
10	jebu99	condition1	21	f	Matura	2020-08-09 20:16:00	session1	encoding	Koi8_li.jpg	Aquarium	16	7				3131137	0		3minutes	difficulty 1					Intuitiv	Night	7	4	11	6	55
10	jebu99	condition1	21	f	Matura	2020-08-09 20:16:00	session1	encoding	Doryfisch5_re.jpg	Aquarium	16	7				3131621	29		3minutes	difficulty 1					Intuitiv	Night	7	4	11	6	55
10	jebu99	condition1	21	f	Matura	2020-08-09 20:16:00	session1	encoding	Doryfisch6_re.jpg	Aquarium	16	7				3132288	30		3minutes	difficulty 1					Intuitiv	Night	7	4	11	6	55
10	jebu99	condition1	21	f	Matura	2020-08-09 20:17:00	session1	encoding	Doryfisch7_re.jpg	Aquarium	16	7				3132956	31		3minutes	difficulty 1					Intuitiv	Night	7	4	11	6	55
10	jebu99	condition1	21	f	Matura	2020-08-09 20:17:00	session1	encoding	Doryfisch8_re.jpg	Aquarium	16	7				3133623	32		3minutes	difficulty 1					Intuitiv	Night	7	4	11	6	55
10	jebu99	condition1	21	f	Matura	2020-08-09 20:17:00	session1	encoding	Doryfisch8_re.jpg	Aquarium	16	7				3133807	0		3minutes	difficulty 1					Intuitiv	Night	7	4	11	6	55
10	jebu99	condition1	21	f	Matura	2020-08-09 20:17:00	session1	encoding	Tintenfisch1_re.jpg	Aquarium	16	7				3134291	33		3minutes	difficulty 1					Intuitiv	Night	7	4	11	6	55
10	jebu99	condition1	21	f	Matura	2020-08-09 20:17:00	session1	encoding	Tintenfisch2_re.jpg	Aquarium	16	7				3134958	34		3minutes	difficulty 1					Intuitiv	Night	7	4	11	6	55
10	jebu99	condition1	21	f	Matura	2020-08-09 20:17:00	session1	encoding	Tintenfisch3_re.jpg	Aquarium	16	7				3135626	35		3minutes	difficulty 1					Intuitiv	Night	7	4	11	6	55
10	jebu99	condition1	21	f	Matura	2020-08-09 20:17:00	session1	encoding	Tintenfisch4_re.jpg	Aquarium	16	7				3136293	36		3minutes	difficulty 1					Intuitiv	Night	7	4	11	6	55
10	jebu99	condition1	21	f	Matura	2020-08-09 20:17:00	session1	encoding	Tintenfisch4_re.jpg	Aquarium	16	7				3136477	0		3minutes	difficulty 1					Intuitiv	Night	7	4	11	6	55
10	jebu99	condition1	21	f	Matura	2020-08-09 20:17:00	session1	encoding	Tintenfisch5_re.jpg	Aquarium	16	7				3136960	37		3minutes	difficulty 1					Intuitiv	Night	7	4	11	6	55
10	jebu99	condition1	21	f	Matura	2020-08-09 20:17:00	session1	encoding	Tintenfisch6_re.jpg	Aquarium	16	7				3137628	38		3minutes	difficulty 1					Intuitiv	Night	7	4	11	6	55
10	jebu99	condition1	21	f	Matura	2020-08-09 20:17:00	session1	encoding	Tintenfisch7_re.jpg	Aquarium	16	7				3138295	39		3minutes	difficulty 1					Intuitiv	Night	7	4	11	6	55
10	jebu99	condition1	21	f	Matura	2020-08-09 20:17:00	session1	encoding	Tintenfisch8_re.jpg	Aquarium	16	7				3138963	40		3minutes	difficulty 1					Intuitiv	Night	7	4	11	6	55
10	jebu99	condition1	21	f	Matura	2020-08-09 20:17:00	session1	encoding	Tintenfisch8_re.jpg	Aquarium	16	7				3139146	0		3minutes	difficulty 1					Intuitiv	Night	7	4	11	6	55
10	jebu99	condition1	21	f	Matura	2020-08-09 20:20:00	session1	Consolidation		Aquarium	16	7				3143217	65		3minutes	difficulty 1					Intuitiv	Night	7	4	11	6	55
10	jebu99	condition1	21	f	Matura	2020-08-09 20:20:00	session1	Instruction Retrieval		Aquarium	16	7				3325719			3minutes	difficulty 1					Intuitiv	Night	7	4	11	6	55
10	jebu99	condition1	21	f	Matura	2020-08-09 20:20:00	session1	Background Picture		Aquarium	16	7				3332760	45		3minutes	difficulty 1					Intuitiv	Night	7	4	11	6	55
10	jebu99	condition1	21	f	Matura	2020-08-09 20:20:00	session1	retrieval	Diskusfisch_Clownfisch.jpg	Aquarium	16	7	1908	2	nacheinander	3333794	51	correct	3minutes	difficulty 1		3	3	1	Intuitiv	Night	7	4	11	6	55
10	jebu99	condition1	21	f	Matura	2020-08-09 20:20:00	session1	retrieval	Clownfisch_Doryfisch.jpg	Aquarium	16	7	2191	2	nacheinander	3339367	52	correct	3minutes	difficulty 1		3	5	1.5	Intuitiv	Night	7	4	11	6	55
10	jebu99	condition1	21	f	Matura	2020-08-09 20:20:00	session1	retrieval	Koi_Clownfisch.jpg	Aquarium	16	7	1436	2	nacheinander	3345190	53	correct	3minutes	difficulty 1		3	2	2.5	Intuitiv	Night	7	4	11	6	55
10	jebu99	condition1	21	f	Matura	2020-08-09 20:20:00	session1	retrieval	Koi_Diskusfisch.jpg	Aquarium	16	7	2153	1	zusammen	3350179	54	correct	3minutes	difficulty 1		3	1	2.5	Intuitiv	Night	7	4	11	6	55
10	jebu99	condition1	21	f	Matura	2020-08-09 20:20:00	session1	retrieval	Diskusfisch_Doryfisch.jpg	Aquarium	16	7	1146	2	nacheinander	3355885	55	correct	3minutes	difficulty 1		3	2	1.5	Intuitiv	Night	7	4	11	6	55
10	jebu99	condition1	21	f	Matura	2020-08-09 20:20:00	session1	retrieval	Tintenfisch_Clownfisch.jpg	Aquarium	16	7	1293	2	nacheinander	3360340	56	correct	3minutes	difficulty 1		3	8	1	Intuitiv	Night	7	4	11	6	55
10	jebu99	condition1	21	f	Matura	2020-08-09 20:20:00	session1	retrieval	Doryfisch_Tintenfisch.jpg	Aquarium	16	7	949	2	nacheinander	3365029	57	correct	3minutes	difficulty 1		3	3	1.5	Intuitiv	Night	7	4	11	6	55
10	jebu99	condition1	21	f	Matura	2020-08-09 20:20:00	session1	retrieval	Doryfisch_Koi.jpg	Aquarium	16	7	1764	1	zusammen	3369500	58	correct	3minutes	difficulty 1		3	3	3	Intuitiv	Night	7	4	11	6	55
10	jebu99	condition1	21	f	Matura	2020-08-09 20:21:00	session1	retrieval	Diskusfisch_Tintenfisch.jpg	Aquarium	16	7	1369	2	nacheinander	3374839	59	correct	3minutes	difficulty 1		3	5	1	Intuitiv	Night	7	4	11	6	55
10	jebu99	condition1	21	f	Matura	2020-08-09 20:21:00	session1	retrieval	Tintenfisch_Koi.jpg	Aquarium	16	7	856	2	nacheinander	3379695	60	correct	3minutes	difficulty 1		3	6	2.5	Intuitiv	Night	7	4	11	6	55
10	jebu99	condition1	21	f	Matura	2020-08-09 20:21:00	session1	encoding	grille1_li.jpg	Untergrund	17	11				3388621	1		3minutes	difficulty 5					Intuitiv	Night	7	4	11	6	55
10	jebu99	condition1	21	f	Matura	2020-08-09 20:21:00	session1	encoding	grille2_li.jpg	Untergrund	17	11				3389289	2		3minutes	difficulty 5					Intuitiv	Night	7	4	11	6	55
10	jebu99	condition1	21	f	Matura	2020-08-09 20:21:00	session1	encoding	grille3_li.jpg	Untergrund	17	11				3389956	3		3minutes	difficulty 5					Intuitiv	Night	7	4	11	6	55
10	jebu99	condition1	21	f	Matura	2020-08-09 20:21:00	session1	encoding	grille4_li.jpg	Untergrund	17	11				3390623	4		3minutes	difficulty 5					Intuitiv	Night	7	4	11	6	55
10	jebu99	condition1	21	f	Matura	2020-08-09 20:21:00	session1	encoding	grille4_li.jpg	Untergrund	17	11				3390807	0		3minutes	difficulty 5					Intuitiv	Night	7	4	11	6	55
10	jebu99	condition1	21	f	Matura	2020-08-09 20:21:00	session1	encoding	ameise1_li.jpg	Untergrund	17	11				3391291	5		3minutes	difficulty 5					Intuitiv	Night	7	4	11	6	55
10	jebu99	condition1	21	f	Matura	2020-08-09 20:21:00	session1	encoding	ameise2_li.jpg	Untergrund	17	11				3391958	6		3minutes	difficulty 5					Intuitiv	Night	7	4	11	6	55
10	jebu99	condition1	21	f	Matura	2020-08-09 20:21:00	session1	encoding	ameise3_li.jpg	Untergrund	17	11				3392626	7		3minutes	difficulty 5					Intuitiv	Night	7	4	11	6	55
10	jebu99	condition1	21	f	Matura	2020-08-09 20:21:00	session1	encoding	ameise4_li.jpg	Untergrund	17	11				3393293	8		3minutes	difficulty 5					Intuitiv	Night	7	4	11	6	55
10	jebu99	condition1	21	f	Matura	2020-08-09 20:21:00	session1	encoding	ameise4_li.jpg	Untergrund	17	11				3393476	0		3minutes	difficulty 5					Intuitiv	Night	7	4	11	6	55
10	jebu99	condition1	21	f	Matura	2020-08-09 20:21:00	session1	encoding	bwurm1_re.jpg	Untergrund	17	11				3393961	9		3minutes	difficulty 5					Intuitiv	Night	7	4	11	6	55
10	jebu99	condition1	21	f	Matura	2020-08-09 20:21:00	session1	encoding	bwurm2_re.jpg	Untergrund	17	11				3394628	10		3minutes	difficulty 5					Intuitiv	Night	7	4	11	6	55
10	jebu99	condition1	21	f	Matura	2020-08-09 20:21:00	session1	encoding	bwurm3_re.jpg	Untergrund	17	11				3395295	11		3minutes	difficulty 5					Intuitiv	Night	7	4	11	6	55
10	jebu99	condition1	21	f	Matura	2020-08-09 20:21:00	session1	encoding	bwurm4_re.jpg	Untergrund	17	11				3395963	12		3minutes	difficulty 5					Intuitiv	Night	7	4	11	6	55
10	jebu99	condition1	21	f	Matura	2020-08-09 20:21:00	session1	encoding	bwurm4_re.jpg	Untergrund	17	11				3396146	0		3minutes	difficulty 5					Intuitiv	Night	7	4	11	6	55
10	jebu99	condition1	21	f	Matura	2020-08-09 20:21:00	session1	encoding	maulwurf1_re.jpg	Untergrund	17	11				3396630	13		3minutes	difficulty 5					Intuitiv	Night	7	4	11	6	55
10	jebu99	condition1	21	f	Matura	2020-08-09 20:21:00	session1	encoding	maulwurf2_re.jpg	Untergrund	17	11				3397298	14		3minutes	difficulty 5					Intuitiv	Night	7	4	11	6	55
10	jebu99	condition1	21	f	Matura	2020-08-09 20:21:00	session1	encoding	maulwurf3_re.jpg	Untergrund	17	11				3397965	15		3minutes	difficulty 5					Intuitiv	Night	7	4	11	6	55
10	jebu99	condition1	21	f	Matura	2020-08-09 20:21:00	session1	encoding	maulwurf4_re.jpg	Untergrund	17	11				3398632	16		3minutes	difficulty 5					Intuitiv	Night	7	4	11	6	55
10	jebu99	condition1	21	f	Matura	2020-08-09 20:21:00	session1	encoding	maulwurf4_re.jpg	Untergrund	17	11				3398816	0		3minutes	difficulty 5					Intuitiv	Night	7	4	11	6	55
10	jebu99	condition1	21	f	Matura	2020-08-09 20:21:00	session1	encoding	bwurm5_re.jpg	Untergrund	17	11				3399300	17		3minutes	difficulty 5					Intuitiv	Night	7	4	11	6	55
10	jebu99	condition1	21	f	Matura	2020-08-09 20:21:00	session1	encoding	bwurm6_re.jpg	Untergrund	17	11				3399967	18		3minutes	difficulty 5					Intuitiv	Night	7	4	11	6	55
10	jebu99	condition1	21	f	Matura	2020-08-09 20:21:00	session1	encoding	bwurm7_re.jpg	Untergrund	17	11				3400635	19		3minutes	difficulty 5					Intuitiv	Night	7	4	11	6	55
10	jebu99	condition1	21	f	Matura	2020-08-09 20:21:00	session1	encoding	bwurm8_re.jpg	Untergrund	17	11				3401302	20		3minutes	difficulty 5					Intuitiv	Night	7	4	11	6	55
10	jebu99	condition1	21	f	Matura	2020-08-09 20:21:00	session1	encoding	bwurm8_re.jpg	Untergrund	17	11				3401485	0		3minutes	difficulty 5					Intuitiv	Night	7	4	11	6	55
10	jebu99	condition1	21	f	Matura	2020-08-09 20:21:00	session1	encoding	ameise5_li.jpg	Untergrund	17	11				3401969	21		3minutes	difficulty 5					Intuitiv	Night	7	4	11	6	55
10	jebu99	condition1	21	f	Matura	2020-08-09 20:21:00	session1	encoding	ameise6_li.jpg	Untergrund	17	11				3402637	22		3minutes	difficulty 5					Intuitiv	Night	7	4	11	6	55
10	jebu99	condition1	21	f	Matura	2020-08-09 20:21:00	session1	encoding	ameise7_li.jpg	Untergrund	17	11				3403304	23		3minutes	difficulty 5					Intuitiv	Night	7	4	11	6	55
10	jebu99	condition1	21	f	Matura	2020-08-09 20:21:00	session1	encoding	ameise8_li.jpg	Untergrund	17	11				3403972	24		3minutes	difficulty 5					Intuitiv	Night	7	4	11	6	55
10	jebu99	condition1	21	f	Matura	2020-08-09 20:21:00	session1	encoding	ameise8_li.jpg	Untergrund	17	11				3404155	0		3minutes	difficulty 5					Intuitiv	Night	7	4	11	6	55
10	jebu99	condition1	21	f	Matura	2020-08-09 20:21:00	session1	encoding	maulwurf5_re.jpg	Untergrund	17	11				3404639	25		3minutes	difficulty 5					Intuitiv	Night	7	4	11	6	55
10	jebu99	condition1	21	f	Matura	2020-08-09 20:21:00	session1	encoding	maulwurf6_re.jpg	Untergrund	17	11				3405306	26		3minutes	difficulty 5					Intuitiv	Night	7	4	11	6	55
10	jebu99	condition1	21	f	Matura	2020-08-09 20:21:00	session1	encoding	maulwurf7_re.jpg	Untergrund	17	11				3405974	27		3minutes	difficulty 5					Intuitiv	Night	7	4	11	6	55
10	jebu99	condition1	21	f	Matura	2020-08-09 20:21:00	session1	encoding	maulwurf8_re.jpg	Untergrund	17	11				3406641	28		3minutes	difficulty 5					Intuitiv	Night	7	4	11	6	55
10	jebu99	condition1	21	f	Matura	2020-08-09 20:21:00	session1	encoding	maulwurf8_re.jpg	Untergrund	17	11				3406825	0		3minutes	difficulty 5					Intuitiv	Night	7	4	11	6	55
10	jebu99	condition1	21	f	Matura	2020-08-09 20:21:00	session1	encoding	assel1_re.jpg	Untergrund	17	11				3407309	29		3minutes	difficulty 5					Intuitiv	Night	7	4	11	6	55
10	jebu99	condition1	21	f	Matura	2020-08-09 20:21:00	session1	encoding	assel2_re.jpg	Untergrund	17	11				3407976	30		3minutes	difficulty 5					Intuitiv	Night	7	4	11	6	55
10	jebu99	condition1	21	f	Matura	2020-08-09 20:21:00	session1	encoding	assel3_re.jpg	Untergrund	17	11				3408643	31		3minutes	difficulty 5					Intuitiv	Night	7	4	11	6	55
10	jebu99	condition1	21	f	Matura	2020-08-09 20:21:00	session1	encoding	assel4_re.jpg	Untergrund	17	11				3409311	32		3minutes	difficulty 5					Intuitiv	Night	7	4	11	6	55
10	jebu99	condition1	21	f	Matura	2020-08-09 20:21:00	session1	encoding	assel4_re.jpg	Untergrund	17	11				3409494	0		3minutes	difficulty 5					Intuitiv	Night	7	4	11	6	55
10	jebu99	condition1	21	f	Matura	2020-08-09 20:21:00	session1	encoding	assel5_re.jpg	Untergrund	17	11				3409978	33		3minutes	difficulty 5					Intuitiv	Night	7	4	11	6	55
10	jebu99	condition1	21	f	Matura	2020-08-09 20:21:00	session1	encoding	assel6_re.jpg	Untergrund	17	11				3410646	34		3minutes	difficulty 5					Intuitiv	Night	7	4	11	6	55
10	jebu99	condition1	21	f	Matura	2020-08-09 20:21:00	session1	encoding	assel7_re.jpg	Untergrund	17	11				3411313	35		3minutes	difficulty 5					Intuitiv	Night	7	4	11	6	55
10	jebu99	condition1	21	f	Matura	2020-08-09 20:21:00	session1	encoding	assel8_re.jpg	Untergrund	17	11				3411980	36		3minutes	difficulty 5					Intuitiv	Night	7	4	11	6	55
10	jebu99	condition1	21	f	Matura	2020-08-09 20:21:00	session1	encoding	assel8_re.jpg	Untergrund	17	11				3412164	0		3minutes	difficulty 5					Intuitiv	Night	7	4	11	6	55
10	jebu99	condition1	21	f	Matura	2020-08-09 20:21:00	session1	encoding	grille5_li.jpg	Untergrund	17	11				3412648	37		3minutes	difficulty 5					Intuitiv	Night	7	4	11	6	55
10	jebu99	condition1	21	f	Matura	2020-08-09 20:21:00	session1	encoding	grille6_li.jpg	Untergrund	17	11				3413315	38		3minutes	difficulty 5					Intuitiv	Night	7	4	11	6	55
10	jebu99	condition1	21	f	Matura	2020-08-09 20:21:00	session1	encoding	grille7_li.jpg	Untergrund	17	11				3413983	39		3minutes	difficulty 5					Intuitiv	Night	7	4	11	6	55
10	jebu99	condition1	21	f	Matura	2020-08-09 20:21:00	session1	encoding	grille8_li.jpg	Untergrund	17	11				3414650	40		3minutes	difficulty 5					Intuitiv	Night	7	4	11	6	55
10	jebu99	condition1	21	f	Matura	2020-08-09 20:21:00	session1	encoding	grille8_li.jpg	Untergrund	17	11				3414833	0		3minutes	difficulty 5					Intuitiv	Night	7	4	11	6	55
10	jebu99	condition1	21	f	Matura	2020-08-09 20:24:00	session1	Consolidation		Untergrund	17	11				3418454	65		3minutes	difficulty 5					Intuitiv	Night	7	4	11	6	55
10	jebu99	condition1	21	f	Matura	2020-08-09 20:24:00	session1	Instruction Retrieval		Untergrund	17	11				3600605			3minutes	difficulty 5					Intuitiv	Night	7	4	11	6	55
10	jebu99	condition1	21	f	Matura	2020-08-09 20:24:00	session1	Background Picture		Untergrund	17	11				3607646	45		3minutes	difficulty 5					Intuitiv	Night	7	4	11	6	55
10	jebu99	condition1	21	f	Matura	2020-08-09 20:24:00	session1	retrieval	grille_assel.jpg	Untergrund	17	11	3492	1	zusammen	3608681	51	correct	3minutes	difficulty 5		3	7	5	Intuitiv	Night	7	4	11	6	55
10	jebu99	condition1	21	f	Matura	2020-08-09 20:25:00	session1	retrieval	ameise_assel.jpg	Untergrund	17	11	1854	2	nacheinander	3615822	52	correct	3minutes	difficulty 5		3	6	2.5	Intuitiv	Night	7	4	11	6	55
10	jebu99	condition1	21	f	Matura	2020-08-09 20:25:00	session1	retrieval	bwurm_assel.jpg	Untergrund	17	11	2345	2	nacheinander	3621411	53	correct	3minutes	difficulty 5		3	5	1.5	Intuitiv	Night	7	4	11	6	55
10	jebu99	condition1	21	f	Matura	2020-08-09 20:25:00	session1	retrieval	assel_maulwurf.jpg	Untergrund	17	11	2433	2	nacheinander	3627451	54	correct	3minutes	difficulty 5		3	4	2	Intuitiv	Night	7	4	11	6	55
10	jebu99	condition1	21	f	Matura	2020-08-09 20:25:00	session1	retrieval	bwurm_maulwurf.jpg	Untergrund	17	11	1925	1	zusammen	3633475	55	correct	3minutes	difficulty 5		3	1	2.5	Intuitiv	Night	7	4	11	6	55
10	jebu99	condition1	21	f	Matura	2020-08-09 20:25:00	session1	retrieval	grille_ameise.jpg	Untergrund	17	11	1577	1	zusammen	3638864	56	correct	3minutes	difficulty 5		3	1	6.5	Intuitiv	Night	7	4	11	6	55
10	jebu99	condition1	21	f	Matura	2020-08-09 20:25:00	session1	retrieval	ameise_bwurm.jpg	Untergrund	17	11	2657	1	zusammen	3643903	57	correct	3minutes	difficulty 5		3	1	3	Intuitiv	Night	7	4	11	6	55
10	jebu99	condition1	21	f	Matura	2020-08-09 20:25:00	session1	retrieval	bwurm_grille.jpg	Untergrund	17	11	1642	1	zusammen	3649976	58	correct	3minutes	difficulty 5		3	2	5.5	Intuitiv	Night	7	4	11	6	55
10	jebu99	condition1	21	f	Matura	2020-08-09 20:25:00	session1	retrieval	ameise_maulwurf.jpg	Untergrund	17	11	1998	1	zusammen	3655165	59	correct	3minutes	difficulty 5		3	2	3.5	Intuitiv	Night	7	4	11	6	55
10	jebu99	condition1	21	f	Matura	2020-08-09 20:25:00	session1	retrieval	grille_maulwurf.jpg	Untergrund	17	11	1478	1	zusammen	3660788	60	correct	3minutes	difficulty 5		3	3	6	Intuitiv	Night	7	4	11	6	55
10	jebu99	condition1	21	f	Matura	2020-08-09 20:25:00	session1	encoding	gelbstreifling1_li.jpg	Seerose	18	4				3670766	1		immediate	difficulty 4					Intuitiv	Night	7	4	11	6	55
10	jebu99	condition1	21	f	Matura	2020-08-09 20:25:00	session1	encoding	gelbstreifling2_li.jpg	Seerose	18	4				3671433	2		immediate	difficulty 4					Intuitiv	Night	7	4	11	6	55
10	jebu99	condition1	21	f	Matura	2020-08-09 20:25:00	session1	encoding	gelbstreifling3_li.jpg	Seerose	18	4				3672101	3		immediate	difficulty 4					Intuitiv	Night	7	4	11	6	55
10	jebu99	condition1	21	f	Matura	2020-08-09 20:26:00	session1	encoding	gelbstreifling4_li.jpg	Seerose	18	4				3672768	4		immediate	difficulty 4					Intuitiv	Night	7	4	11	6	55
10	jebu99	condition1	21	f	Matura	2020-08-09 20:26:00	session1	encoding	gelbstreifling4_li.jpg	Seerose	18	4				3672951	0		immediate	difficulty 4					Intuitiv	Night	7	4	11	6	55
10	jebu99	condition1	21	f	Matura	2020-08-09 20:26:00	session1	encoding	muecke1_li.jpg	Seerose	18	4				3673436	5		immediate	difficulty 4					Intuitiv	Night	7	4	11	6	55
10	jebu99	condition1	21	f	Matura	2020-08-09 20:26:00	session1	encoding	muecke2_li.jpg	Seerose	18	4				3674103	6		immediate	difficulty 4					Intuitiv	Night	7	4	11	6	55
10	jebu99	condition1	21	f	Matura	2020-08-09 20:26:00	session1	encoding	muecke3_li.jpg	Seerose	18	4				3674770	7		immediate	difficulty 4					Intuitiv	Night	7	4	11	6	55
10	jebu99	condition1	21	f	Matura	2020-08-09 20:26:00	session1	encoding	muecke4_li.jpg	Seerose	18	4				3675438	8		immediate	difficulty 4					Intuitiv	Night	7	4	11	6	55
10	jebu99	condition1	21	f	Matura	2020-08-09 20:26:00	session1	encoding	muecke4_li.jpg	Seerose	18	4				3675621	0		immediate	difficulty 4					Intuitiv	Night	7	4	11	6	55
10	jebu99	condition1	21	f	Matura	2020-08-09 20:26:00	session1	encoding	ritterfalter1_li.jpg	Seerose	18	4				3676105	9		immediate	difficulty 4					Intuitiv	Night	7	4	11	6	55
10	jebu99	condition1	21	f	Matura	2020-08-09 20:26:00	session1	encoding	ritterfalter2_li.jpg	Seerose	18	4				3676773	10		immediate	difficulty 4					Intuitiv	Night	7	4	11	6	55
10	jebu99	condition1	21	f	Matura	2020-08-09 20:26:00	session1	encoding	ritterfalter3_li.jpg	Seerose	18	4				3677440	11		immediate	difficulty 4					Intuitiv	Night	7	4	11	6	55
10	jebu99	condition1	21	f	Matura	2020-08-09 20:26:00	session1	encoding	ritterfalter4_li.jpg	Seerose	18	4				3678107	12		immediate	difficulty 4					Intuitiv	Night	7	4	11	6	55
10	jebu99	condition1	21	f	Matura	2020-08-09 20:26:00	session1	encoding	ritterfalter4_li.jpg	Seerose	18	4				3678291	0		immediate	difficulty 4					Intuitiv	Night	7	4	11	6	55
10	jebu99	condition1	21	f	Matura	2020-08-09 20:26:00	session1	encoding	muecke5_li.jpg	Seerose	18	4				3678775	13		immediate	difficulty 4					Intuitiv	Night	7	4	11	6	55
10	jebu99	condition1	21	f	Matura	2020-08-09 20:26:00	session1	encoding	muecke6_li.jpg	Seerose	18	4				3679442	14		immediate	difficulty 4					Intuitiv	Night	7	4	11	6	55
10	jebu99	condition1	21	f	Matura	2020-08-09 20:26:00	session1	encoding	muecke7_li.jpg	Seerose	18	4				3680110	15		immediate	difficulty 4					Intuitiv	Night	7	4	11	6	55
10	jebu99	condition1	21	f	Matura	2020-08-09 20:26:00	session1	encoding	muecke8_li.jpg	Seerose	18	4				3680777	16		immediate	difficulty 4					Intuitiv	Night	7	4	11	6	55
10	jebu99	condition1	21	f	Matura	2020-08-09 20:26:00	session1	encoding	muecke8_li.jpg	Seerose	18	4				3680960	0		immediate	difficulty 4					Intuitiv	Night	7	4	11	6	55
10	jebu99	condition1	21	f	Matura	2020-08-09 20:26:00	session1	encoding	biene1_re.jpg	Seerose	18	4				3681444	17		immediate	difficulty 4					Intuitiv	Night	7	4	11	6	55
10	jebu99	condition1	21	f	Matura	2020-08-09 20:26:00	session1	encoding	biene2_re.jpg	Seerose	18	4				3682112	18		immediate	difficulty 4					Intuitiv	Night	7	4	11	6	55
10	jebu99	condition1	21	f	Matura	2020-08-09 20:26:00	session1	encoding	biene3_re.jpg	Seerose	18	4				3682779	19		immediate	difficulty 4					Intuitiv	Night	7	4	11	6	55
10	jebu99	condition1	21	f	Matura	2020-08-09 20:26:00	session1	encoding	biene4_re.jpg	Seerose	18	4				3683447	20		immediate	difficulty 4					Intuitiv	Night	7	4	11	6	55
10	jebu99	condition1	21	f	Matura	2020-08-09 20:26:00	session1	encoding	biene4_re.jpg	Seerose	18	4				3683630	0		immediate	difficulty 4					Intuitiv	Night	7	4	11	6	55
10	jebu99	condition1	21	f	Matura	2020-08-09 20:26:00	session1	encoding	biene5_re.jpg	Seerose	18	4				3684114	21		immediate	difficulty 4					Intuitiv	Night	7	4	11	6	55
10	jebu99	condition1	21	f	Matura	2020-08-09 20:26:00	session1	encoding	biene6_re.jpg	Seerose	18	4				3684781	22		immediate	difficulty 4					Intuitiv	Night	7	4	11	6	55
10	jebu99	condition1	21	f	Matura	2020-08-09 20:26:00	session1	encoding	biene7_re.jpg	Seerose	18	4				3685449	23		immediate	difficulty 4					Intuitiv	Night	7	4	11	6	55
10	jebu99	condition1	21	f	Matura	2020-08-09 20:26:00	session1	encoding	biene8_re.jpg	Seerose	18	4				3686116	24		immediate	difficulty 4					Intuitiv	Night	7	4	11	6	55
10	jebu99	condition1	21	f	Matura	2020-08-09 20:26:00	session1	encoding	biene8_re.jpg	Seerose	18	4				3686300	0		immediate	difficulty 4					Intuitiv	Night	7	4	11	6	55
10	jebu99	condition1	21	f	Matura	2020-08-09 20:26:00	session1	encoding	ritterfalter5_li.jpg	Seerose	18	4				3686784	25		immediate	difficulty 4					Intuitiv	Night	7	4	11	6	55
10	jebu99	condition1	21	f	Matura	2020-08-09 20:26:00	session1	encoding	ritterfalter6_li.jpg	Seerose	18	4				3687451	26		immediate	difficulty 4					Intuitiv	Night	7	4	11	6	55
10	jebu99	condition1	21	f	Matura	2020-08-09 20:26:00	session1	encoding	ritterfalter7_li.jpg	Seerose	18	4				3688118	27		immediate	difficulty 4					Intuitiv	Night	7	4	11	6	55
10	jebu99	condition1	21	f	Matura	2020-08-09 20:26:00	session1	encoding	ritterfalter8_li.jpg	Seerose	18	4				3688786	28		immediate	difficulty 4					Intuitiv	Night	7	4	11	6	55
10	jebu99	condition1	21	f	Matura	2020-08-09 20:26:00	session1	encoding	ritterfalter8_li.jpg	Seerose	18	4				3688969	0		immediate	difficulty 4					Intuitiv	Night	7	4	11	6	55
10	jebu99	condition1	21	f	Matura	2020-08-09 20:26:00	session1	encoding	wespe1_re.jpg	Seerose	18	4				3689453	29		immediate	difficulty 4					Intuitiv	Night	7	4	11	6	55
10	jebu99	condition1	21	f	Matura	2020-08-09 20:26:00	session1	encoding	wespe2_re.jpg	Seerose	18	4				3690121	30		immediate	difficulty 4					Intuitiv	Night	7	4	11	6	55
10	jebu99	condition1	21	f	Matura	2020-08-09 20:26:00	session1	encoding	wespe3_re.jpg	Seerose	18	4				3690788	31		immediate	difficulty 4					Intuitiv	Night	7	4	11	6	55
10	jebu99	condition1	21	f	Matura	2020-08-09 20:26:00	session1	encoding	wespe4_re.jpg	Seerose	18	4				3691455	32		immediate	difficulty 4					Intuitiv	Night	7	4	11	6	55
10	jebu99	condition1	21	f	Matura	2020-08-09 20:26:00	session1	encoding	wespe4_re.jpg	Seerose	18	4				3691639	0		immediate	difficulty 4					Intuitiv	Night	7	4	11	6	55
10	jebu99	condition1	21	f	Matura	2020-08-09 20:26:00	session1	encoding	gelbstreifling5_li.jpg	Seerose	18	4				3692123	33		immediate	difficulty 4					Intuitiv	Night	7	4	11	6	55
10	jebu99	condition1	21	f	Matura	2020-08-09 20:26:00	session1	encoding	gelbstreifling6_li.jpg	Seerose	18	4				3692790	34		immediate	difficulty 4					Intuitiv	Night	7	4	11	6	55
10	jebu99	condition1	21	f	Matura	2020-08-09 20:26:00	session1	encoding	gelbstreifling7_li.jpg	Seerose	18	4				3693458	35		immediate	difficulty 4					Intuitiv	Night	7	4	11	6	55
10	jebu99	condition1	21	f	Matura	2020-08-09 20:26:00	session1	encoding	gelbstreifling8_li.jpg	Seerose	18	4				3694125	36		immediate	difficulty 4					Intuitiv	Night	7	4	11	6	55
10	jebu99	condition1	21	f	Matura	2020-08-09 20:26:00	session1	encoding	gelbstreifling8_li.jpg	Seerose	18	4				3694308	0		immediate	difficulty 4					Intuitiv	Night	7	4	11	6	55
10	jebu99	condition1	21	f	Matura	2020-08-09 20:26:00	session1	encoding	wespe5_re.jpg	Seerose	18	4				3694792	37		immediate	difficulty 4					Intuitiv	Night	7	4	11	6	55
10	jebu99	condition1	21	f	Matura	2020-08-09 20:26:00	session1	encoding	wespe6_re.jpg	Seerose	18	4				3695460	38		immediate	difficulty 4					Intuitiv	Night	7	4	11	6	55
10	jebu99	condition1	21	f	Matura	2020-08-09 20:26:00	session1	encoding	wespe7_re.jpg	Seerose	18	4				3696127	39		immediate	difficulty 4					Intuitiv	Night	7	4	11	6	55
10	jebu99	condition1	21	f	Matura	2020-08-09 20:26:00	session1	encoding	wespe8_re.jpg	Seerose	18	4				3696795	40		immediate	difficulty 4					Intuitiv	Night	7	4	11	6	55
10	jebu99	condition1	21	f	Matura	2020-08-09 20:26:00	session1	encoding	wespe8_re.jpg	Seerose	18	4				3696978	0		immediate	difficulty 4					Intuitiv	Night	7	4	11	6	55
10	jebu99	condition1	21	f	Matura	2020-08-09 20:26:00	session1	Consolidation		Seerose	18	4				3701049	65		immediate	difficulty 4					Intuitiv	Night	7	4	11	6	55
10	jebu99	condition1	21	f	Matura	2020-08-09 20:26:00	session1	Instruction Retrieval		Seerose	18	4				3703235			immediate	difficulty 4					Intuitiv	Night	7	4	11	6	55
10	jebu99	condition1	21	f	Matura	2020-08-09 20:26:00	session1	Background Picture		Seerose	18	4				3710276	45		immediate	difficulty 4					Intuitiv	Night	7	4	11	6	55
10	jebu99	condition1	21	f	Matura	2020-08-09 20:26:00	session1	retrieval	muecke_wespe.jpg	Seerose	18	4	9898	2	nacheinander	3711311	51	correct	immediate	difficulty 4		6	6	2	Intuitiv	Night	7	4	11	6	55
10	jebu99	condition1	21	f	Matura	2020-08-09 20:26:00	session1	retrieval	wespe_biene.jpg	Seerose	18	4	4452	2	nacheinander	3727095	52	correct	immediate	difficulty 4		3	3	1.5	Intuitiv	Night	7	4	11	6	55
10	jebu99	condition1	21	f	Matura	2020-08-09 20:27:00	session1	retrieval	gelbstreifling_wespe.jpg	Seerose	18	4	1911	1	zusammen	3735187	53	correct	immediate	difficulty 4		3	7	5	Intuitiv	Night	7	4	11	6	55
10	jebu99	condition1	21	f	Matura	2020-08-09 20:27:00	session1	retrieval	ritterfalter_muecke.jpg	Seerose	18	4	1774	1	zusammen	3740610	54	correct	immediate	difficulty 4		3	1	3	Intuitiv	Night	7	4	11	6	55
10	jebu99	condition1	21	f	Matura	2020-08-09 20:27:00	session1	retrieval	ritterfalter_biene.jpg	Seerose	18	4	2257	2	nacheinander	3745932	55	incorrect	immediate	difficulty 4		4	2	2.5	Intuitiv	Night	7	4	11	6	55
10	jebu99	condition1	21	f	Matura	2020-08-09 20:27:00	session1	retrieval	biene_gelbstreifling.jpg	Seerose	18	4	1743	1	zusammen	3751739	56	correct	immediate	difficulty 4		3	4	4.5	Intuitiv	Night	7	4	11	6	55
10	jebu99	condition1	21	f	Matura	2020-08-09 20:27:00	session1	retrieval	wespe_ritterfalter.jpg	Seerose	18	4	3342	2	nacheinander	3756761	57	correct	immediate	difficulty 4		4	5	3	Intuitiv	Night	7	4	11	6	55
10	jebu99	condition1	21	f	Matura	2020-08-09 20:27:00	session1	retrieval	gelbstreifling_ritterfalter.jpg	Seerose	18	4	1386	1	zusammen	3763685	58	correct	immediate	difficulty 4		3	2	6	Intuitiv	Night	7	4	11	6	55
10	jebu99	condition1	21	f	Matura	2020-08-09 20:27:00	session1	retrieval	biene_muecke.jpg	Seerose	18	4	1987	2	nacheinander	3768607	59	correct	immediate	difficulty 4		4	3	1.5	Intuitiv	Night	7	4	11	6	55
10	jebu99	condition1	21	f	Matura	2020-08-09 20:27:00	session1	retrieval	muecke_gelbstreifling.jpg	Seerose	18	4	1356	1	zusammen	3774147	60	correct	immediate	difficulty 4		3	1	5	Intuitiv	Night	7	4	11	6	55
11	lama99	condition2	21	f	Matura	2020-10-09 19:24:00	session1	encoding	loewe1_li.jpg	Oase	1	9				13214	1		12hours	difficulty 3					Deliberativ	Night	6	4	8	4	60
11	lama99	condition2	21	f	Matura	2020-10-09 19:24:00	session1	encoding	loewe2_li.jpg	Oase	1	9				13881	2		12hours	difficulty 3					Deliberativ	Night	6	4	8	4	60
11	lama99	condition2	21	f	Matura	2020-10-09 19:24:00	session1	encoding	loewe3_li.jpg	Oase	1	9				14549	3		12hours	difficulty 3					Deliberativ	Night	6	4	8	4	60
11	lama99	condition2	21	f	Matura	2020-10-09 19:24:00	session1	encoding	loewe4_li.jpg	Oase	1	9				15216	4		12hours	difficulty 3					Deliberativ	Night	6	4	8	4	60
11	lama99	condition2	21	f	Matura	2020-10-09 19:24:00	session1	encoding	loewe4_li.jpg	Oase	1	9				15400	0		12hours	difficulty 3					Deliberativ	Night	6	4	8	4	60
11	lama99	condition2	21	f	Matura	2020-10-09 19:24:00	session1	encoding	loewe5_li.jpg	Oase	1	9				15884	5		12hours	difficulty 3					Deliberativ	Night	6	4	8	4	60
11	lama99	condition2	21	f	Matura	2020-10-09 19:24:00	session1	encoding	loewe6_li.jpg	Oase	1	9				16551	6		12hours	difficulty 3					Deliberativ	Night	6	4	8	4	60
11	lama99	condition2	21	f	Matura	2020-10-09 19:24:00	session1	encoding	loewe7_li.jpg	Oase	1	9				17218	7		12hours	difficulty 3					Deliberativ	Night	6	4	8	4	60
11	lama99	condition2	21	f	Matura	2020-10-09 19:24:00	session1	encoding	loewe8_li.jpg	Oase	1	9				17886	8		12hours	difficulty 3					Deliberativ	Night	6	4	8	4	60
11	lama99	condition2	21	f	Matura	2020-10-09 19:24:00	session1	encoding	loewe8_li.jpg	Oase	1	9				18069	0		12hours	difficulty 3					Deliberativ	Night	6	4	8	4	60
11	lama99	condition2	21	f	Matura	2020-10-09 19:24:00	session1	encoding	zebra1_li.jpg	Oase	1	9				18553	9		12hours	difficulty 3					Deliberativ	Night	6	4	8	4	60
11	lama99	condition2	21	f	Matura	2020-10-09 19:24:00	session1	encoding	zebra2_li.jpg	Oase	1	9				19221	10		12hours	difficulty 3					Deliberativ	Night	6	4	8	4	60
11	lama99	condition2	21	f	Matura	2020-10-09 19:24:00	session1	encoding	zebra3_li.jpg	Oase	1	9				19888	11		12hours	difficulty 3					Deliberativ	Night	6	4	8	4	60
11	lama99	condition2	21	f	Matura	2020-10-09 19:24:00	session1	encoding	zebra4_li.jpg	Oase	1	9				20555	12		12hours	difficulty 3					Deliberativ	Night	6	4	8	4	60
11	lama99	condition2	21	f	Matura	2020-10-09 19:24:00	session1	encoding	zebra4_li.jpg	Oase	1	9				20739	0		12hours	difficulty 3					Deliberativ	Night	6	4	8	4	60
11	lama99	condition2	21	f	Matura	2020-10-09 19:24:00	session1	encoding	strauss1_re.jpg	Oase	1	9				21223	13		12hours	difficulty 3					Deliberativ	Night	6	4	8	4	60
11	lama99	condition2	21	f	Matura	2020-10-09 19:24:00	session1	encoding	strauss2_re.jpg	Oase	1	9				21890	14		12hours	difficulty 3					Deliberativ	Night	6	4	8	4	60
11	lama99	condition2	21	f	Matura	2020-10-09 19:24:00	session1	encoding	strauss3_re.jpg	Oase	1	9				22558	15		12hours	difficulty 3					Deliberativ	Night	6	4	8	4	60
11	lama99	condition2	21	f	Matura	2020-10-09 19:24:00	session1	encoding	strauss4_re.jpg	Oase	1	9				23225	16		12hours	difficulty 3					Deliberativ	Night	6	4	8	4	60
11	lama99	condition2	21	f	Matura	2020-10-09 19:24:00	session1	encoding	strauss4_re.jpg	Oase	1	9				23408	0		12hours	difficulty 3					Deliberativ	Night	6	4	8	4	60
11	lama99	condition2	21	f	Matura	2020-10-09 19:24:00	session1	encoding	hyaene1_re.jpg	Oase	1	9				23892	17		12hours	difficulty 3					Deliberativ	Night	6	4	8	4	60
11	lama99	condition2	21	f	Matura	2020-10-09 19:24:00	session1	encoding	hyaene2_re.jpg	Oase	1	9				24560	18		12hours	difficulty 3					Deliberativ	Night	6	4	8	4	60
11	lama99	condition2	21	f	Matura	2020-10-09 19:24:00	session1	encoding	hyaene3_re.jpg	Oase	1	9				25227	19		12hours	difficulty 3					Deliberativ	Night	6	4	8	4	60
11	lama99	condition2	21	f	Matura	2020-10-09 19:24:00	session1	encoding	hyaene4_re.jpg	Oase	1	9				25895	20		12hours	difficulty 3					Deliberativ	Night	6	4	8	4	60
11	lama99	condition2	21	f	Matura	2020-10-09 19:24:00	session1	encoding	hyaene4_re.jpg	Oase	1	9				26078	0		12hours	difficulty 3					Deliberativ	Night	6	4	8	4	60
11	lama99	condition2	21	f	Matura	2020-10-09 19:24:00	session1	encoding	strauss5_re.jpg	Oase	1	9				26562	21		12hours	difficulty 3					Deliberativ	Night	6	4	8	4	60
11	lama99	condition2	21	f	Matura	2020-10-09 19:24:00	session1	encoding	strauss6_re.jpg	Oase	1	9				27229	22		12hours	difficulty 3					Deliberativ	Night	6	4	8	4	60
11	lama99	condition2	21	f	Matura	2020-10-09 19:24:00	session1	encoding	strauss7_re.jpg	Oase	1	9				27897	23		12hours	difficulty 3					Deliberativ	Night	6	4	8	4	60
11	lama99	condition2	21	f	Matura	2020-10-09 19:24:00	session1	encoding	strauss8_re.jpg	Oase	1	9				28564	24		12hours	difficulty 3					Deliberativ	Night	6	4	8	4	60
11	lama99	condition2	21	f	Matura	2020-10-09 19:24:00	session1	encoding	strauss8_re.jpg	Oase	1	9				28748	0		12hours	difficulty 3					Deliberativ	Night	6	4	8	4	60
11	lama99	condition2	21	f	Matura	2020-10-09 19:24:00	session1	encoding	hyaene5_re.jpg	Oase	1	9				29232	25		12hours	difficulty 3					Deliberativ	Night	6	4	8	4	60
11	lama99	condition2	21	f	Matura	2020-10-09 19:24:00	session1	encoding	hyaene6_re.jpg	Oase	1	9				29899	26		12hours	difficulty 3					Deliberativ	Night	6	4	8	4	60
11	lama99	condition2	21	f	Matura	2020-10-09 19:24:00	session1	encoding	hyaene7_re.jpg	Oase	1	9				30566	27		12hours	difficulty 3					Deliberativ	Night	6	4	8	4	60
11	lama99	condition2	21	f	Matura	2020-10-09 19:24:00	session1	encoding	hyaene8_re.jpg	Oase	1	9				31234	28		12hours	difficulty 3					Deliberativ	Night	6	4	8	4	60
11	lama99	condition2	21	f	Matura	2020-10-09 19:24:00	session1	encoding	hyaene8_re.jpg	Oase	1	9				31417	0		12hours	difficulty 3					Deliberativ	Night	6	4	8	4	60
11	lama99	condition2	21	f	Matura	2020-10-09 19:24:00	session1	encoding	gazelle1_re.jpg	Oase	1	9				31901	29		12hours	difficulty 3					Deliberativ	Night	6	4	8	4	60
11	lama99	condition2	21	f	Matura	2020-10-09 19:24:00	session1	encoding	gazelle2_re.jpg	Oase	1	9				32569	30		12hours	difficulty 3					Deliberativ	Night	6	4	8	4	60
11	lama99	condition2	21	f	Matura	2020-10-09 19:24:00	session1	encoding	gazelle3_re.jpg	Oase	1	9				33236	31		12hours	difficulty 3					Deliberativ	Night	6	4	8	4	60
11	lama99	condition2	21	f	Matura	2020-10-09 19:24:00	session1	encoding	gazelle4_re.jpg	Oase	1	9				33903	32		12hours	difficulty 3					Deliberativ	Night	6	4	8	4	60
11	lama99	condition2	21	f	Matura	2020-10-09 19:24:00	session1	encoding	gazelle4_re.jpg	Oase	1	9				34087	0		12hours	difficulty 3					Deliberativ	Night	6	4	8	4	60
11	lama99	condition2	21	f	Matura	2020-10-09 19:24:00	session1	encoding	gazelle5_re.jpg	Oase	1	9				34571	33		12hours	difficulty 3					Deliberativ	Night	6	4	8	4	60
11	lama99	condition2	21	f	Matura	2020-10-09 19:24:00	session1	encoding	gazelle6_re.jpg	Oase	1	9				35238	34		12hours	difficulty 3					Deliberativ	Night	6	4	8	4	60
11	lama99	condition2	21	f	Matura	2020-10-09 19:24:00	session1	encoding	gazelle7_re.jpg	Oase	1	9				35906	35		12hours	difficulty 3					Deliberativ	Night	6	4	8	4	60
11	lama99	condition2	21	f	Matura	2020-10-09 19:24:00	session1	encoding	gazelle8_re.jpg	Oase	1	9				36573	36		12hours	difficulty 3					Deliberativ	Night	6	4	8	4	60
11	lama99	condition2	21	f	Matura	2020-10-09 19:24:00	session1	encoding	gazelle8_re.jpg	Oase	1	9				36756	0		12hours	difficulty 3					Deliberativ	Night	6	4	8	4	60
11	lama99	condition2	21	f	Matura	2020-10-09 19:24:00	session1	encoding	zebra5_li.jpg	Oase	1	9				37240	37		12hours	difficulty 3					Deliberativ	Night	6	4	8	4	60
11	lama99	condition2	21	f	Matura	2020-10-09 19:24:00	session1	encoding	zebra6_li.jpg	Oase	1	9				37908	38		12hours	difficulty 3					Deliberativ	Night	6	4	8	4	60
11	lama99	condition2	21	f	Matura	2020-10-09 19:24:00	session1	encoding	zebra7_li.jpg	Oase	1	9				38575	39		12hours	difficulty 3					Deliberativ	Night	6	4	8	4	60
11	lama99	condition2	21	f	Matura	2020-10-09 19:24:00	session1	encoding	zebra8_li.jpg	Oase	1	9				39243	40		12hours	difficulty 3					Deliberativ	Night	6	4	8	4	60
11	lama99	condition2	21	f	Matura	2020-10-09 19:24:00	session1	encoding	zebra8_li.jpg	Oase	1	9				39426	0		12hours	difficulty 3					Deliberativ	Night	6	4	8	4	60
11	lama99	condition2	21	f	Matura	2020-10-09 19:27:00	session1	Consolidation		Oase	1	9				47235	65		12hours	difficulty 3					Deliberativ	Night	6	4	8	4	60
11	lama99	condition2	21	f	Matura	2020-10-09 19:27:00	session1	encoding	Huhn1_li.jpg	Bauernhof	2	15				232873	1		3minutes	difficulty 3					Deliberativ	Night	6	4	8	4	60
11	lama99	condition2	21	f	Matura	2020-10-09 19:27:00	session1	encoding	Huhn2_li.jpg	Bauernhof	2	15				233540	2		3minutes	difficulty 3					Deliberativ	Night	6	4	8	4	60
11	lama99	condition2	21	f	Matura	2020-10-09 19:27:00	session1	encoding	Huhn3_li.jpg	Bauernhof	2	15				234207	3		3minutes	difficulty 3					Deliberativ	Night	6	4	8	4	60
11	lama99	condition2	21	f	Matura	2020-10-09 19:27:00	session1	encoding	Huhn4_li.jpg	Bauernhof	2	15				234875	4		3minutes	difficulty 3					Deliberativ	Night	6	4	8	4	60
11	lama99	condition2	21	f	Matura	2020-10-09 19:27:00	session1	encoding	Huhn4_li.jpg	Bauernhof	2	15				235058	0		3minutes	difficulty 3					Deliberativ	Night	6	4	8	4	60
11	lama99	condition2	21	f	Matura	2020-10-09 19:27:00	session1	encoding	Kuh1_li.jpg	Bauernhof	2	15				235542	5		3minutes	difficulty 3					Deliberativ	Night	6	4	8	4	60
11	lama99	condition2	21	f	Matura	2020-10-09 19:27:00	session1	encoding	Kuh2_li.jpg	Bauernhof	2	15				236210	6		3minutes	difficulty 3					Deliberativ	Night	6	4	8	4	60
11	lama99	condition2	21	f	Matura	2020-10-09 19:27:00	session1	encoding	Kuh3_li.jpg	Bauernhof	2	15				236877	7		3minutes	difficulty 3					Deliberativ	Night	6	4	8	4	60
11	lama99	condition2	21	f	Matura	2020-10-09 19:28:00	session1	encoding	Kuh4_li.jpg	Bauernhof	2	15				237544	8		3minutes	difficulty 3					Deliberativ	Night	6	4	8	4	60
11	lama99	condition2	21	f	Matura	2020-10-09 19:28:00	session1	encoding	Kuh4_li.jpg	Bauernhof	2	15				237728	0		3minutes	difficulty 3					Deliberativ	Night	6	4	8	4	60
11	lama99	condition2	21	f	Matura	2020-10-09 19:28:00	session1	encoding	Kuh5_li.jpg	Bauernhof	2	15				238212	9		3minutes	difficulty 3					Deliberativ	Night	6	4	8	4	60
11	lama99	condition2	21	f	Matura	2020-10-09 19:28:00	session1	encoding	Kuh6_li.jpg	Bauernhof	2	15				238879	10		3minutes	difficulty 3					Deliberativ	Night	6	4	8	4	60
11	lama99	condition2	21	f	Matura	2020-10-09 19:28:00	session1	encoding	Kuh7_li.jpg	Bauernhof	2	15				239547	11		3minutes	difficulty 3					Deliberativ	Night	6	4	8	4	60
11	lama99	condition2	21	f	Matura	2020-10-09 19:28:00	session1	encoding	Kuh8_li.jpg	Bauernhof	2	15				240214	12		3minutes	difficulty 3					Deliberativ	Night	6	4	8	4	60
11	lama99	condition2	21	f	Matura	2020-10-09 19:28:00	session1	encoding	Kuh8_li.jpg	Bauernhof	2	15				240397	0		3minutes	difficulty 3					Deliberativ	Night	6	4	8	4	60
11	lama99	condition2	21	f	Matura	2020-10-09 19:28:00	session1	encoding	Esel1_li.jpg	Bauernhof	2	15				240881	13		3minutes	difficulty 3					Deliberativ	Night	6	4	8	4	60
11	lama99	condition2	21	f	Matura	2020-10-09 19:28:00	session1	encoding	Esel2_li.jpg	Bauernhof	2	15				241549	14		3minutes	difficulty 3					Deliberativ	Night	6	4	8	4	60
11	lama99	condition2	21	f	Matura	2020-10-09 19:28:00	session1	encoding	Esel3_li.jpg	Bauernhof	2	15				242216	15		3minutes	difficulty 3					Deliberativ	Night	6	4	8	4	60
11	lama99	condition2	21	f	Matura	2020-10-09 19:28:00	session1	encoding	Esel4_li.jpg	Bauernhof	2	15				242884	16		3minutes	difficulty 3					Deliberativ	Night	6	4	8	4	60
11	lama99	condition2	21	f	Matura	2020-10-09 19:28:00	session1	encoding	Esel4_li.jpg	Bauernhof	2	15				243067	0		3minutes	difficulty 3					Deliberativ	Night	6	4	8	4	60
11	lama99	condition2	21	f	Matura	2020-10-09 19:28:00	session1	encoding	Esel5_li.jpg	Bauernhof	2	15				243551	17		3minutes	difficulty 3					Deliberativ	Night	6	4	8	4	60
11	lama99	condition2	21	f	Matura	2020-10-09 19:28:00	session1	encoding	Esel6_li.jpg	Bauernhof	2	15				244218	18		3minutes	difficulty 3					Deliberativ	Night	6	4	8	4	60
11	lama99	condition2	21	f	Matura	2020-10-09 19:28:00	session1	encoding	Esel7_li.jpg	Bauernhof	2	15				244886	19		3minutes	difficulty 3					Deliberativ	Night	6	4	8	4	60
11	lama99	condition2	21	f	Matura	2020-10-09 19:28:00	session1	encoding	Esel8_li.jpg	Bauernhof	2	15				245553	20		3minutes	difficulty 3					Deliberativ	Night	6	4	8	4	60
11	lama99	condition2	21	f	Matura	2020-10-09 19:28:00	session1	encoding	Esel8_li.jpg	Bauernhof	2	15				245737	0		3minutes	difficulty 3					Deliberativ	Night	6	4	8	4	60
11	lama99	condition2	21	f	Matura	2020-10-09 19:28:00	session1	encoding	Ente1_re.jpg	Bauernhof	2	15				246221	21		3minutes	difficulty 3					Deliberativ	Night	6	4	8	4	60
11	lama99	condition2	21	f	Matura	2020-10-09 19:28:00	session1	encoding	Ente2_re.jpg	Bauernhof	2	15				246888	22		3minutes	difficulty 3					Deliberativ	Night	6	4	8	4	60
11	lama99	condition2	21	f	Matura	2020-10-09 19:28:00	session1	encoding	Ente3_re.jpg	Bauernhof	2	15				247555	23		3minutes	difficulty 3					Deliberativ	Night	6	4	8	4	60
11	lama99	condition2	21	f	Matura	2020-10-09 19:28:00	session1	encoding	Ente4_re.jpg	Bauernhof	2	15				248223	24		3minutes	difficulty 3					Deliberativ	Night	6	4	8	4	60
11	lama99	condition2	21	f	Matura	2020-10-09 19:28:00	session1	encoding	Ente4_re.jpg	Bauernhof	2	15				248406	0		3minutes	difficulty 3					Deliberativ	Night	6	4	8	4	60
11	lama99	condition2	21	f	Matura	2020-10-09 19:28:00	session1	encoding	Ente5_re.jpg	Bauernhof	2	15				248890	25		3minutes	difficulty 3					Deliberativ	Night	6	4	8	4	60
11	lama99	condition2	21	f	Matura	2020-10-09 19:28:00	session1	encoding	Ente6_re.jpg	Bauernhof	2	15				249558	26		3minutes	difficulty 3					Deliberativ	Night	6	4	8	4	60
11	lama99	condition2	21	f	Matura	2020-10-09 19:28:00	session1	encoding	Ente7_re.jpg	Bauernhof	2	15				250225	27		3minutes	difficulty 3					Deliberativ	Night	6	4	8	4	60
11	lama99	condition2	21	f	Matura	2020-10-09 19:28:00	session1	encoding	Ente8_re.jpg	Bauernhof	2	15				250892	28		3minutes	difficulty 3					Deliberativ	Night	6	4	8	4	60
11	lama99	condition2	21	f	Matura	2020-10-09 19:28:00	session1	encoding	Ente8_re.jpg	Bauernhof	2	15				251076	0		3minutes	difficulty 3					Deliberativ	Night	6	4	8	4	60
11	lama99	condition2	21	f	Matura	2020-10-09 19:28:00	session1	encoding	Schaf1_re.jpg	Bauernhof	2	15				251560	29		3minutes	difficulty 3					Deliberativ	Night	6	4	8	4	60
11	lama99	condition2	21	f	Matura	2020-10-09 19:28:00	session1	encoding	Schaf2_re.jpg	Bauernhof	2	15				252227	30		3minutes	difficulty 3					Deliberativ	Night	6	4	8	4	60
11	lama99	condition2	21	f	Matura	2020-10-09 19:28:00	session1	encoding	Schaf3_re.jpg	Bauernhof	2	15				252895	31		3minutes	difficulty 3					Deliberativ	Night	6	4	8	4	60
11	lama99	condition2	21	f	Matura	2020-10-09 19:28:00	session1	encoding	Schaf4_re.jpg	Bauernhof	2	15				253562	32		3minutes	difficulty 3					Deliberativ	Night	6	4	8	4	60
11	lama99	condition2	21	f	Matura	2020-10-09 19:28:00	session1	encoding	Schaf4_re.jpg	Bauernhof	2	15				253745	0		3minutes	difficulty 3					Deliberativ	Night	6	4	8	4	60
11	lama99	condition2	21	f	Matura	2020-10-09 19:28:00	session1	encoding	Huhn5_li.jpg	Bauernhof	2	15				254229	33		3minutes	difficulty 3					Deliberativ	Night	6	4	8	4	60
11	lama99	condition2	21	f	Matura	2020-10-09 19:28:00	session1	encoding	Huhn6_li.jpg	Bauernhof	2	15				254913	34		3minutes	difficulty 3					Deliberativ	Night	6	4	8	4	60
11	lama99	condition2	21	f	Matura	2020-10-09 19:28:00	session1	encoding	Huhn7_li.jpg	Bauernhof	2	15				255581	35		3minutes	difficulty 3					Deliberativ	Night	6	4	8	4	60
11	lama99	condition2	21	f	Matura	2020-10-09 19:28:00	session1	encoding	Huhn8_li.jpg	Bauernhof	2	15				256248	36		3minutes	difficulty 3					Deliberativ	Night	6	4	8	4	60
11	lama99	condition2	21	f	Matura	2020-10-09 19:28:00	session1	encoding	Huhn8_li.jpg	Bauernhof	2	15				256432	0		3minutes	difficulty 3					Deliberativ	Night	6	4	8	4	60
11	lama99	condition2	21	f	Matura	2020-10-09 19:28:00	session1	encoding	Schaf5_re.jpg	Bauernhof	2	15				256916	37		3minutes	difficulty 3					Deliberativ	Night	6	4	8	4	60
11	lama99	condition2	21	f	Matura	2020-10-09 19:28:00	session1	encoding	Schaf6_re.jpg	Bauernhof	2	15				257583	38		3minutes	difficulty 3					Deliberativ	Night	6	4	8	4	60
11	lama99	condition2	21	f	Matura	2020-10-09 19:28:00	session1	encoding	Schaf7_re.jpg	Bauernhof	2	15				258250	39		3minutes	difficulty 3					Deliberativ	Night	6	4	8	4	60
11	lama99	condition2	21	f	Matura	2020-10-09 19:28:00	session1	encoding	Schaf8_re.jpg	Bauernhof	2	15				258918	40		3minutes	difficulty 3					Deliberativ	Night	6	4	8	4	60
11	lama99	condition2	21	f	Matura	2020-10-09 19:28:00	session1	encoding	Schaf8_re.jpg	Bauernhof	2	15				259101	0		3minutes	difficulty 3					Deliberativ	Night	6	4	8	4	60
11	lama99	condition2	21	f	Matura	2020-10-09 19:31:00	session1	Consolidation		Bauernhof	2	15				269546	65		3minutes	difficulty 3					Deliberativ	Night	6	4	8	4	60
11	lama99	condition2	21	f	Matura	2020-10-09 19:31:00	session1	Instruction Retrieval		Bauernhof	2	15				452064			3minutes	difficulty 3					Deliberativ	Night	6	4	8	4	60
11	lama99	condition2	21	f	Matura	2020-10-09 19:31:00	session1	Background Picture		Bauernhof	2	15				459105	45		3minutes	difficulty 3					Deliberativ	Night	6	4	8	4	60
11	lama99	condition2	21	f	Matura	2020-10-09 19:31:00	session1	retrieval	Huhn_Esel.jpg	Bauernhof	2	15	2256	1	zusammen	460139	51	correct	3minutes	difficulty 3		3	3	4.5	Deliberativ	Night	6	4	8	4	60
11	lama99	condition2	21	f	Matura	2020-10-09 19:31:00	session1	retrieval	Ente_Esel.jpg	Bauernhof	2	15	2781	2	nacheinander	467181	52	correct	3minutes	difficulty 3		3	2	1	Deliberativ	Night	6	4	8	4	60
11	lama99	condition2	21	f	Matura	2020-10-09 19:32:00	session1	retrieval	Huhn_Schaf.jpg	Bauernhof	2	15	2450	1	zusammen	474906	53	correct	3minutes	difficulty 3		3	7	5	Deliberativ	Night	6	4	8	4	60
11	lama99	condition2	21	f	Matura	2020-10-09 19:32:00	session1	retrieval	Kuh_Huhn.jpg	Bauernhof	2	15	2023	1	zusammen	481446	54	correct	3minutes	difficulty 3		3	1	4.5	Deliberativ	Night	6	4	8	4	60
11	lama99	condition2	21	f	Matura	2020-10-09 19:32:00	session1	retrieval	Ente_Kuh.jpg	Bauernhof	2	15	2033	2	nacheinander	487303	55	correct	3minutes	difficulty 3		3	4	1	Deliberativ	Night	6	4	8	4	60
11	lama99	condition2	21	f	Matura	2020-10-09 19:32:00	session1	retrieval	Ente_Schaf.jpg	Bauernhof	2	15	2273	2	nacheinander	493576	56	correct	3minutes	difficulty 3		3	2	1.5	Deliberativ	Night	6	4	8	4	60
11	lama99	condition2	21	f	Matura	2020-10-09 19:32:00	session1	retrieval	Kuh_Esel.jpg	Bauernhof	2	15	1691	2	nacheinander	499466	57	correct	3minutes	difficulty 3		3	2	1	Deliberativ	Night	6	4	8	4	60
11	lama99	condition2	21	f	Matura	2020-10-09 19:32:00	session1	retrieval	Schaf_Esel.jpg	Bauernhof	2	15	1050	2	nacheinander	504805	58	correct	3minutes	difficulty 3		3	4	1.5	Deliberativ	Night	6	4	8	4	60
11	lama99	condition2	21	f	Matura	2020-10-09 19:32:00	session1	retrieval	Ente_Huhn.jpg	Bauernhof	2	15	2694	1	zusammen	509577	59	correct	3minutes	difficulty 3		3	5	4.5	Deliberativ	Night	6	4	8	4	60
11	lama99	condition2	21	f	Matura	2020-10-09 19:32:00	session1	retrieval	Kuh_Schaf.jpg	Bauernhof	2	15	961	2	nacheinander	516301	60	correct	3minutes	difficulty 3		3	6	1.5	Deliberativ	Night	6	4	8	4	60
11	lama99	condition2	21	f	Matura	2020-10-09 19:32:00	session1	encoding	luchs1_li.jpg	Gebirge	3	2				525028	1		12hours	difficulty 2					Deliberativ	Night	6	4	8	4	60
11	lama99	condition2	21	f	Matura	2020-10-09 19:32:00	session1	encoding	luchs2_li.jpg	Gebirge	3	2				525695	2		12hours	difficulty 2					Deliberativ	Night	6	4	8	4	60
11	lama99	condition2	21	f	Matura	2020-10-09 19:32:00	session1	encoding	luchs3_li.jpg	Gebirge	3	2				526362	3		12hours	difficulty 2					Deliberativ	Night	6	4	8	4	60
11	lama99	condition2	21	f	Matura	2020-10-09 19:32:00	session1	encoding	luchs4_li.jpg	Gebirge	3	2				527030	4		12hours	difficulty 2					Deliberativ	Night	6	4	8	4	60
11	lama99	condition2	21	f	Matura	2020-10-09 19:32:00	session1	encoding	luchs4_li.jpg	Gebirge	3	2				527213	0		12hours	difficulty 2					Deliberativ	Night	6	4	8	4	60
11	lama99	condition2	21	f	Matura	2020-10-09 19:32:00	session1	encoding	luchs5_li.jpg	Gebirge	3	2				527697	5		12hours	difficulty 2					Deliberativ	Night	6	4	8	4	60
11	lama99	condition2	21	f	Matura	2020-10-09 19:32:00	session1	encoding	luchs6_li.jpg	Gebirge	3	2				528365	6		12hours	difficulty 2					Deliberativ	Night	6	4	8	4	60
11	lama99	condition2	21	f	Matura	2020-10-09 19:32:00	session1	encoding	luchs7_li.jpg	Gebirge	3	2				529032	7		12hours	difficulty 2					Deliberativ	Night	6	4	8	4	60
11	lama99	condition2	21	f	Matura	2020-10-09 19:32:00	session1	encoding	luchs8_li.jpg	Gebirge	3	2				529699	8		12hours	difficulty 2					Deliberativ	Night	6	4	8	4	60
11	lama99	condition2	21	f	Matura	2020-10-09 19:32:00	session1	encoding	luchs8_li.jpg	Gebirge	3	2				529883	0		12hours	difficulty 2					Deliberativ	Night	6	4	8	4	60
11	lama99	condition2	21	f	Matura	2020-10-09 19:32:00	session1	encoding	murmel1_li.jpg	Gebirge	3	2				530367	9		12hours	difficulty 2					Deliberativ	Night	6	4	8	4	60
11	lama99	condition2	21	f	Matura	2020-10-09 19:32:00	session1	encoding	murmel2_li.jpg	Gebirge	3	2				531034	10		12hours	difficulty 2					Deliberativ	Night	6	4	8	4	60
11	lama99	condition2	21	f	Matura	2020-10-09 19:32:00	session1	encoding	murmel3_li.jpg	Gebirge	3	2				531702	11		12hours	difficulty 2					Deliberativ	Night	6	4	8	4	60
11	lama99	condition2	21	f	Matura	2020-10-09 19:32:00	session1	encoding	murmel4_li.jpg	Gebirge	3	2				532369	12		12hours	difficulty 2					Deliberativ	Night	6	4	8	4	60
11	lama99	condition2	21	f	Matura	2020-10-09 19:32:00	session1	encoding	murmel4_li.jpg	Gebirge	3	2				532552	0		12hours	difficulty 2					Deliberativ	Night	6	4	8	4	60
11	lama99	condition2	21	f	Matura	2020-10-09 19:32:00	session1	encoding	murmel5_li.jpg	Gebirge	3	2				533036	13		12hours	difficulty 2					Deliberativ	Night	6	4	8	4	60
11	lama99	condition2	21	f	Matura	2020-10-09 19:32:00	session1	encoding	murmel6_li.jpg	Gebirge	3	2				533704	14		12hours	difficulty 2					Deliberativ	Night	6	4	8	4	60
11	lama99	condition2	21	f	Matura	2020-10-09 19:32:00	session1	encoding	murmel7_li.jpg	Gebirge	3	2				534371	15		12hours	difficulty 2					Deliberativ	Night	6	4	8	4	60
11	lama99	condition2	21	f	Matura	2020-10-09 19:32:00	session1	encoding	murmel8_li.jpg	Gebirge	3	2				535039	16		12hours	difficulty 2					Deliberativ	Night	6	4	8	4	60
11	lama99	condition2	21	f	Matura	2020-10-09 19:32:00	session1	encoding	murmel8_li.jpg	Gebirge	3	2				535222	0		12hours	difficulty 2					Deliberativ	Night	6	4	8	4	60
11	lama99	condition2	21	f	Matura	2020-10-09 19:32:00	session1	encoding	geier1_li.jpg	Gebirge	3	2				535723	17		12hours	difficulty 2					Deliberativ	Night	6	4	8	4	60
11	lama99	condition2	21	f	Matura	2020-10-09 19:32:00	session1	encoding	geier2_li.jpg	Gebirge	3	2				536390	18		12hours	difficulty 2					Deliberativ	Night	6	4	8	4	60
11	lama99	condition2	21	f	Matura	2020-10-09 19:32:00	session1	encoding	geier3_li.jpg	Gebirge	3	2				537057	19		12hours	difficulty 2					Deliberativ	Night	6	4	8	4	60
11	lama99	condition2	21	f	Matura	2020-10-09 19:33:00	session1	encoding	geier4_li.jpg	Gebirge	3	2				537725	20		12hours	difficulty 2					Deliberativ	Night	6	4	8	4	60
11	lama99	condition2	21	f	Matura	2020-10-09 19:33:00	session1	encoding	geier4_li.jpg	Gebirge	3	2				537908	0		12hours	difficulty 2					Deliberativ	Night	6	4	8	4	60
11	lama99	condition2	21	f	Matura	2020-10-09 19:33:00	session1	encoding	hermelin1_re.jpg	Gebirge	3	2				538392	21		12hours	difficulty 2					Deliberativ	Night	6	4	8	4	60
11	lama99	condition2	21	f	Matura	2020-10-09 19:33:00	session1	encoding	hermelin2_re.jpg	Gebirge	3	2				539060	22		12hours	difficulty 2					Deliberativ	Night	6	4	8	4	60
11	lama99	condition2	21	f	Matura	2020-10-09 19:33:00	session1	encoding	hermelin3_re.jpg	Gebirge	3	2				539727	23		12hours	difficulty 2					Deliberativ	Night	6	4	8	4	60
11	lama99	condition2	21	f	Matura	2020-10-09 19:33:00	session1	encoding	hermelin4_re.jpg	Gebirge	3	2				540394	24		12hours	difficulty 2					Deliberativ	Night	6	4	8	4	60
11	lama99	condition2	21	f	Matura	2020-10-09 19:33:00	session1	encoding	hermelin4_re.jpg	Gebirge	3	2				540578	0		12hours	difficulty 2					Deliberativ	Night	6	4	8	4	60
11	lama99	condition2	21	f	Matura	2020-10-09 19:33:00	session1	encoding	gems1_re.jpg	Gebirge	3	2				541062	25		12hours	difficulty 2					Deliberativ	Night	6	4	8	4	60
11	lama99	condition2	21	f	Matura	2020-10-09 19:33:00	session1	encoding	gems2_re.jpg	Gebirge	3	2				541729	26		12hours	difficulty 2					Deliberativ	Night	6	4	8	4	60
11	lama99	condition2	21	f	Matura	2020-10-09 19:33:00	session1	encoding	gems3_re.jpg	Gebirge	3	2				542397	27		12hours	difficulty 2					Deliberativ	Night	6	4	8	4	60
11	lama99	condition2	21	f	Matura	2020-10-09 19:33:00	session1	encoding	gems4_re.jpg	Gebirge	3	2				543064	28		12hours	difficulty 2					Deliberativ	Night	6	4	8	4	60
11	lama99	condition2	21	f	Matura	2020-10-09 19:33:00	session1	encoding	gems4_re.jpg	Gebirge	3	2				543247	0		12hours	difficulty 2					Deliberativ	Night	6	4	8	4	60
11	lama99	condition2	21	f	Matura	2020-10-09 19:33:00	session1	encoding	geier5_li.jpg	Gebirge	3	2				543731	29		12hours	difficulty 2					Deliberativ	Night	6	4	8	4	60
11	lama99	condition2	21	f	Matura	2020-10-09 19:33:00	session1	encoding	geier6_li.jpg	Gebirge	3	2				544399	30		12hours	difficulty 2					Deliberativ	Night	6	4	8	4	60
11	lama99	condition2	21	f	Matura	2020-10-09 19:33:00	session1	encoding	geier7_li.jpg	Gebirge	3	2				545066	31		12hours	difficulty 2					Deliberativ	Night	6	4	8	4	60
11	lama99	condition2	21	f	Matura	2020-10-09 19:33:00	session1	encoding	geier8_li.jpg	Gebirge	3	2				545734	32		12hours	difficulty 2					Deliberativ	Night	6	4	8	4	60
11	lama99	condition2	21	f	Matura	2020-10-09 19:33:00	session1	encoding	geier8_li.jpg	Gebirge	3	2				545917	0		12hours	difficulty 2					Deliberativ	Night	6	4	8	4	60
11	lama99	condition2	21	f	Matura	2020-10-09 19:33:00	session1	encoding	hermelin5_re.jpg	Gebirge	3	2				546401	33		12hours	difficulty 2					Deliberativ	Night	6	4	8	4	60
11	lama99	condition2	21	f	Matura	2020-10-09 19:33:00	session1	encoding	hermelin6_re.jpg	Gebirge	3	2				547068	34		12hours	difficulty 2					Deliberativ	Night	6	4	8	4	60
11	lama99	condition2	21	f	Matura	2020-10-09 19:33:00	session1	encoding	hermelin7_re.jpg	Gebirge	3	2				547736	35		12hours	difficulty 2					Deliberativ	Night	6	4	8	4	60
11	lama99	condition2	21	f	Matura	2020-10-09 19:33:00	session1	encoding	hermelin8_re.jpg	Gebirge	3	2				548403	36		12hours	difficulty 2					Deliberativ	Night	6	4	8	4	60
11	lama99	condition2	21	f	Matura	2020-10-09 19:33:00	session1	encoding	hermelin8_re.jpg	Gebirge	3	2				548587	0		12hours	difficulty 2					Deliberativ	Night	6	4	8	4	60
11	lama99	condition2	21	f	Matura	2020-10-09 19:33:00	session1	encoding	gems5_re.jpg	Gebirge	3	2				549071	37		12hours	difficulty 2					Deliberativ	Night	6	4	8	4	60
11	lama99	condition2	21	f	Matura	2020-10-09 19:33:00	session1	encoding	gems6_re.jpg	Gebirge	3	2				549738	38		12hours	difficulty 2					Deliberativ	Night	6	4	8	4	60
11	lama99	condition2	21	f	Matura	2020-10-09 19:33:00	session1	encoding	gems7_re.jpg	Gebirge	3	2				550406	39		12hours	difficulty 2					Deliberativ	Night	6	4	8	4	60
11	lama99	condition2	21	f	Matura	2020-10-09 19:33:00	session1	encoding	gems8_re.jpg	Gebirge	3	2				551073	40		12hours	difficulty 2					Deliberativ	Night	6	4	8	4	60
11	lama99	condition2	21	f	Matura	2020-10-09 19:33:00	session1	encoding	gems8_re.jpg	Gebirge	3	2				551256	0		12hours	difficulty 2					Deliberativ	Night	6	4	8	4	60
11	lama99	condition2	21	f	Matura	2020-10-09 19:36:00	session1	Consolidation		Gebirge	3	2				558715	65		12hours	difficulty 2					Deliberativ	Night	6	4	8	4	60
11	lama99	condition2	21	f	Matura	2020-10-09 19:36:00	session1	encoding	kbaer1_li.jpg	Daemmerung	4	7				743985	1		12hours	difficulty 1					Deliberativ	Night	6	4	8	4	60
11	lama99	condition2	21	f	Matura	2020-10-09 19:36:00	session1	encoding	kbaer2_li.jpg	Daemmerung	4	7				744653	2		12hours	difficulty 1					Deliberativ	Night	6	4	8	4	60
11	lama99	condition2	21	f	Matura	2020-10-09 19:36:00	session1	encoding	kbaer3_li.jpg	Daemmerung	4	7				745320	3		12hours	difficulty 1					Deliberativ	Night	6	4	8	4	60
11	lama99	condition2	21	f	Matura	2020-10-09 19:36:00	session1	encoding	kbaer4_li.jpg	Daemmerung	4	7				745988	4		12hours	difficulty 1					Deliberativ	Night	6	4	8	4	60
11	lama99	condition2	21	f	Matura	2020-10-09 19:36:00	session1	encoding	kbaer4_li.jpg	Daemmerung	4	7				746171	0		12hours	difficulty 1					Deliberativ	Night	6	4	8	4	60
11	lama99	condition2	21	f	Matura	2020-10-09 19:36:00	session1	encoding	kbaer5_li.jpg	Daemmerung	4	7				746655	5		12hours	difficulty 1					Deliberativ	Night	6	4	8	4	60
11	lama99	condition2	21	f	Matura	2020-10-09 19:36:00	session1	encoding	kbaer6_li.jpg	Daemmerung	4	7				747322	6		12hours	difficulty 1					Deliberativ	Night	6	4	8	4	60
11	lama99	condition2	21	f	Matura	2020-10-09 19:36:00	session1	encoding	kbaer7_li.jpg	Daemmerung	4	7				747990	7		12hours	difficulty 1					Deliberativ	Night	6	4	8	4	60
11	lama99	condition2	21	f	Matura	2020-10-09 19:36:00	session1	encoding	kbaer8_li.jpg	Daemmerung	4	7				748657	8		12hours	difficulty 1					Deliberativ	Night	6	4	8	4	60
11	lama99	condition2	21	f	Matura	2020-10-09 19:36:00	session1	encoding	kbaer8_li.jpg	Daemmerung	4	7				748840	0		12hours	difficulty 1					Deliberativ	Night	6	4	8	4	60
11	lama99	condition2	21	f	Matura	2020-10-09 19:36:00	session1	encoding	kobold1_li.jpg	Daemmerung	4	7				749325	9		12hours	difficulty 1					Deliberativ	Night	6	4	8	4	60
11	lama99	condition2	21	f	Matura	2020-10-09 19:36:00	session1	encoding	kobold2_li.jpg	Daemmerung	4	7				749992	10		12hours	difficulty 1					Deliberativ	Night	6	4	8	4	60
11	lama99	condition2	21	f	Matura	2020-10-09 19:36:00	session1	encoding	kobold3_li.jpg	Daemmerung	4	7				750659	11		12hours	difficulty 1					Deliberativ	Night	6	4	8	4	60
11	lama99	condition2	21	f	Matura	2020-10-09 19:36:00	session1	encoding	kobold4_li.jpg	Daemmerung	4	7				751327	12		12hours	difficulty 1					Deliberativ	Night	6	4	8	4	60
11	lama99	condition2	21	f	Matura	2020-10-09 19:36:00	session1	encoding	kobold4_li.jpg	Daemmerung	4	7				751510	0		12hours	difficulty 1					Deliberativ	Night	6	4	8	4	60
11	lama99	condition2	21	f	Matura	2020-10-09 19:36:00	session1	encoding	glueh1_li.jpg	Daemmerung	4	7				751994	13		12hours	difficulty 1					Deliberativ	Night	6	4	8	4	60
11	lama99	condition2	21	f	Matura	2020-10-09 19:36:00	session1	encoding	glueh2_li.jpg	Daemmerung	4	7				752662	14		12hours	difficulty 1					Deliberativ	Night	6	4	8	4	60
11	lama99	condition2	21	f	Matura	2020-10-09 19:36:00	session1	encoding	glueh3_li.jpg	Daemmerung	4	7				753329	15		12hours	difficulty 1					Deliberativ	Night	6	4	8	4	60
11	lama99	condition2	21	f	Matura	2020-10-09 19:36:00	session1	encoding	glueh4_li.jpg	Daemmerung	4	7				753996	16		12hours	difficulty 1					Deliberativ	Night	6	4	8	4	60
11	lama99	condition2	21	f	Matura	2020-10-09 19:36:00	session1	encoding	glueh4_li.jpg	Daemmerung	4	7				754180	0		12hours	difficulty 1					Deliberativ	Night	6	4	8	4	60
11	lama99	condition2	21	f	Matura	2020-10-09 19:36:00	session1	encoding	glueh5_li.jpg	Daemmerung	4	7				754664	17		12hours	difficulty 1					Deliberativ	Night	6	4	8	4	60
11	lama99	condition2	21	f	Matura	2020-10-09 19:36:00	session1	encoding	glueh6_li.jpg	Daemmerung	4	7				755331	18		12hours	difficulty 1					Deliberativ	Night	6	4	8	4	60
11	lama99	condition2	21	f	Matura	2020-10-09 19:36:00	session1	encoding	glueh7_li.jpg	Daemmerung	4	7				755999	19		12hours	difficulty 1					Deliberativ	Night	6	4	8	4	60
11	lama99	condition2	21	f	Matura	2020-10-09 19:36:00	session1	encoding	glueh8_li.jpg	Daemmerung	4	7				756666	20		12hours	difficulty 1					Deliberativ	Night	6	4	8	4	60
11	lama99	condition2	21	f	Matura	2020-10-09 19:36:00	session1	encoding	glueh8_li.jpg	Daemmerung	4	7				756849	0		12hours	difficulty 1					Deliberativ	Night	6	4	8	4	60
11	lama99	condition2	21	f	Matura	2020-10-09 19:36:00	session1	encoding	zibet1_re.jpg	Daemmerung	4	7				757333	21		12hours	difficulty 1					Deliberativ	Night	6	4	8	4	60
11	lama99	condition2	21	f	Matura	2020-10-09 19:36:00	session1	encoding	zibet2_re.jpg	Daemmerung	4	7				758001	22		12hours	difficulty 1					Deliberativ	Night	6	4	8	4	60
11	lama99	condition2	21	f	Matura	2020-10-09 19:36:00	session1	encoding	zibet3_re.jpg	Daemmerung	4	7				758668	23		12hours	difficulty 1					Deliberativ	Night	6	4	8	4	60
11	lama99	condition2	21	f	Matura	2020-10-09 19:36:00	session1	encoding	zibet4_re.jpg	Daemmerung	4	7				759336	24		12hours	difficulty 1					Deliberativ	Night	6	4	8	4	60
11	lama99	condition2	21	f	Matura	2020-10-09 19:36:00	session1	encoding	zibet4_re.jpg	Daemmerung	4	7				759519	0		12hours	difficulty 1					Deliberativ	Night	6	4	8	4	60
11	lama99	condition2	21	f	Matura	2020-10-09 19:36:00	session1	encoding	kobold5_li.jpg	Daemmerung	4	7				760003	25		12hours	difficulty 1					Deliberativ	Night	6	4	8	4	60
11	lama99	condition2	21	f	Matura	2020-10-09 19:36:00	session1	encoding	kobold6_li.jpg	Daemmerung	4	7				760670	26		12hours	difficulty 1					Deliberativ	Night	6	4	8	4	60
11	lama99	condition2	21	f	Matura	2020-10-09 19:36:00	session1	encoding	kobold7_li.jpg	Daemmerung	4	7				761338	27		12hours	difficulty 1					Deliberativ	Night	6	4	8	4	60
11	lama99	condition2	21	f	Matura	2020-10-09 19:36:00	session1	encoding	kobold8_li.jpg	Daemmerung	4	7				762005	28		12hours	difficulty 1					Deliberativ	Night	6	4	8	4	60
11	lama99	condition2	21	f	Matura	2020-10-09 19:36:00	session1	encoding	kobold8_li.jpg	Daemmerung	4	7				762189	0		12hours	difficulty 1					Deliberativ	Night	6	4	8	4	60
11	lama99	condition2	21	f	Matura	2020-10-09 19:36:00	session1	encoding	zibet5_re.jpg	Daemmerung	4	7				762673	29		12hours	difficulty 1					Deliberativ	Night	6	4	8	4	60
11	lama99	condition2	21	f	Matura	2020-10-09 19:36:00	session1	encoding	zibet6_re.jpg	Daemmerung	4	7				763340	30		12hours	difficulty 1					Deliberativ	Night	6	4	8	4	60
11	lama99	condition2	21	f	Matura	2020-10-09 19:36:00	session1	encoding	zibet7_re.jpg	Daemmerung	4	7				764007	31		12hours	difficulty 1					Deliberativ	Night	6	4	8	4	60
11	lama99	condition2	21	f	Matura	2020-10-09 19:36:00	session1	encoding	zibet8_re.jpg	Daemmerung	4	7				764675	32		12hours	difficulty 1					Deliberativ	Night	6	4	8	4	60
11	lama99	condition2	21	f	Matura	2020-10-09 19:36:00	session1	encoding	zibet8_re.jpg	Daemmerung	4	7				764858	0		12hours	difficulty 1					Deliberativ	Night	6	4	8	4	60
11	lama99	condition2	21	f	Matura	2020-10-09 19:36:00	session1	encoding	flughund1_re.jpg	Daemmerung	4	7				765342	33		12hours	difficulty 1					Deliberativ	Night	6	4	8	4	60
11	lama99	condition2	21	f	Matura	2020-10-09 19:36:00	session1	encoding	flughund2_re.jpg	Daemmerung	4	7				766010	34		12hours	difficulty 1					Deliberativ	Night	6	4	8	4	60
11	lama99	condition2	21	f	Matura	2020-10-09 19:36:00	session1	encoding	flughund3_re.jpg	Daemmerung	4	7				766677	35		12hours	difficulty 1					Deliberativ	Night	6	4	8	4	60
11	lama99	condition2	21	f	Matura	2020-10-09 19:36:00	session1	encoding	flughund4_re.jpg	Daemmerung	4	7				767344	36		12hours	difficulty 1					Deliberativ	Night	6	4	8	4	60
11	lama99	condition2	21	f	Matura	2020-10-09 19:36:00	session1	encoding	flughund4_re.jpg	Daemmerung	4	7				767528	0		12hours	difficulty 1					Deliberativ	Night	6	4	8	4	60
11	lama99	condition2	21	f	Matura	2020-10-09 19:36:00	session1	encoding	flughund5_re.jpg	Daemmerung	4	7				768012	37		12hours	difficulty 1					Deliberativ	Night	6	4	8	4	60
11	lama99	condition2	21	f	Matura	2020-10-09 19:36:00	session1	encoding	flughund6_re.jpg	Daemmerung	4	7				768679	38		12hours	difficulty 1					Deliberativ	Night	6	4	8	4	60
11	lama99	condition2	21	f	Matura	2020-10-09 19:36:00	session1	encoding	flughund7_re.jpg	Daemmerung	4	7				769347	39		12hours	difficulty 1					Deliberativ	Night	6	4	8	4	60
11	lama99	condition2	21	f	Matura	2020-10-09 19:36:00	session1	encoding	flughund8_re.jpg	Daemmerung	4	7				770014	40		12hours	difficulty 1					Deliberativ	Night	6	4	8	4	60
11	lama99	condition2	21	f	Matura	2020-10-09 19:36:00	session1	encoding	flughund8_re.jpg	Daemmerung	4	7				770197	0		12hours	difficulty 1					Deliberativ	Night	6	4	8	4	60
11	lama99	condition2	21	f	Matura	2020-10-09 19:39:00	session1	Consolidation		Daemmerung	4	7				775403	65		12hours	difficulty 1					Deliberativ	Night	6	4	8	4	60
11	lama99	condition2	21	f	Matura	2020-10-09 19:40:00	session1	encoding	schildkroete1_li.jpg	Wrack	5	6				960540	1		3minutes	difficulty 6					Deliberativ	Night	6	4	8	4	60
11	lama99	condition2	21	f	Matura	2020-10-09 19:40:00	session1	encoding	schildkroete2_li.jpg	Wrack	5	6				961208	2		3minutes	difficulty 6					Deliberativ	Night	6	4	8	4	60
11	lama99	condition2	21	f	Matura	2020-10-09 19:40:00	session1	encoding	schildkroete3_li.jpg	Wrack	5	6				961875	3		3minutes	difficulty 6					Deliberativ	Night	6	4	8	4	60
11	lama99	condition2	21	f	Matura	2020-10-09 19:40:00	session1	encoding	schildkroete4_li.jpg	Wrack	5	6				962543	4		3minutes	difficulty 6					Deliberativ	Night	6	4	8	4	60
11	lama99	condition2	21	f	Matura	2020-10-09 19:40:00	session1	encoding	schildkroete4_li.jpg	Wrack	5	6				962726	0		3minutes	difficulty 6					Deliberativ	Night	6	4	8	4	60
11	lama99	condition2	21	f	Matura	2020-10-09 19:40:00	session1	encoding	kugel1_li.jpg	Wrack	5	6				963210	5		3minutes	difficulty 6					Deliberativ	Night	6	4	8	4	60
11	lama99	condition2	21	f	Matura	2020-10-09 19:40:00	session1	encoding	kugel2_li.jpg	Wrack	5	6				963877	6		3minutes	difficulty 6					Deliberativ	Night	6	4	8	4	60
11	lama99	condition2	21	f	Matura	2020-10-09 19:40:00	session1	encoding	kugel3_li.jpg	Wrack	5	6				964545	7		3minutes	difficulty 6					Deliberativ	Night	6	4	8	4	60
11	lama99	condition2	21	f	Matura	2020-10-09 19:40:00	session1	encoding	kugel4_li.jpg	Wrack	5	6				965212	8		3minutes	difficulty 6					Deliberativ	Night	6	4	8	4	60
11	lama99	condition2	21	f	Matura	2020-10-09 19:40:00	session1	encoding	kugel4_li.jpg	Wrack	5	6				965396	0		3minutes	difficulty 6					Deliberativ	Night	6	4	8	4	60
11	lama99	condition2	21	f	Matura	2020-10-09 19:40:00	session1	encoding	schwert1_re.jpg	Wrack	5	6				965880	9		3minutes	difficulty 6					Deliberativ	Night	6	4	8	4	60
11	lama99	condition2	21	f	Matura	2020-10-09 19:40:00	session1	encoding	schwert2_re.jpg	Wrack	5	6				966547	10		3minutes	difficulty 6					Deliberativ	Night	6	4	8	4	60
11	lama99	condition2	21	f	Matura	2020-10-09 19:40:00	session1	encoding	schwert3_re.jpg	Wrack	5	6				967214	11		3minutes	difficulty 6					Deliberativ	Night	6	4	8	4	60
11	lama99	condition2	21	f	Matura	2020-10-09 19:40:00	session1	encoding	schwert4_re.jpg	Wrack	5	6				967882	12		3minutes	difficulty 6					Deliberativ	Night	6	4	8	4	60
11	lama99	condition2	21	f	Matura	2020-10-09 19:40:00	session1	encoding	schwert4_re.jpg	Wrack	5	6				968065	0		3minutes	difficulty 6					Deliberativ	Night	6	4	8	4	60
11	lama99	condition2	21	f	Matura	2020-10-09 19:40:00	session1	encoding	schildkroete5_li.jpg	Wrack	5	6				968549	13		3minutes	difficulty 6					Deliberativ	Night	6	4	8	4	60
11	lama99	condition2	21	f	Matura	2020-10-09 19:40:00	session1	encoding	schildkroete6_li.jpg	Wrack	5	6				969217	14		3minutes	difficulty 6					Deliberativ	Night	6	4	8	4	60
11	lama99	condition2	21	f	Matura	2020-10-09 19:40:00	session1	encoding	schildkroete7_li.jpg	Wrack	5	6				969884	15		3minutes	difficulty 6					Deliberativ	Night	6	4	8	4	60
11	lama99	condition2	21	f	Matura	2020-10-09 19:40:00	session1	encoding	schildkroete8_li.jpg	Wrack	5	6				970551	16		3minutes	difficulty 6					Deliberativ	Night	6	4	8	4	60
11	lama99	condition2	21	f	Matura	2020-10-09 19:40:00	session1	encoding	schildkroete8_li.jpg	Wrack	5	6				970735	0		3minutes	difficulty 6					Deliberativ	Night	6	4	8	4	60
11	lama99	condition2	21	f	Matura	2020-10-09 19:40:00	session1	encoding	piranha1_re.jpg	Wrack	5	6				971219	17		3minutes	difficulty 6					Deliberativ	Night	6	4	8	4	60
11	lama99	condition2	21	f	Matura	2020-10-09 19:40:00	session1	encoding	piranha2_re.jpg	Wrack	5	6				971886	18		3minutes	difficulty 6					Deliberativ	Night	6	4	8	4	60
11	lama99	condition2	21	f	Matura	2020-10-09 19:40:00	session1	encoding	piranha3_re.jpg	Wrack	5	6				972554	19		3minutes	difficulty 6					Deliberativ	Night	6	4	8	4	60
11	lama99	condition2	21	f	Matura	2020-10-09 19:40:00	session1	encoding	piranha4_re.jpg	Wrack	5	6				973221	20		3minutes	difficulty 6					Deliberativ	Night	6	4	8	4	60
11	lama99	condition2	21	f	Matura	2020-10-09 19:40:00	session1	encoding	piranha4_re.jpg	Wrack	5	6				973404	0		3minutes	difficulty 6					Deliberativ	Night	6	4	8	4	60
11	lama99	condition2	21	f	Matura	2020-10-09 19:40:00	session1	encoding	oktopuss1_re.jpg	Wrack	5	6				973888	21		3minutes	difficulty 6					Deliberativ	Night	6	4	8	4	60
11	lama99	condition2	21	f	Matura	2020-10-09 19:40:00	session1	encoding	oktopuss2_re.jpg	Wrack	5	6				974556	22		3minutes	difficulty 6					Deliberativ	Night	6	4	8	4	60
11	lama99	condition2	21	f	Matura	2020-10-09 19:40:00	session1	encoding	oktopuss3_re.jpg	Wrack	5	6				975223	23		3minutes	difficulty 6					Deliberativ	Night	6	4	8	4	60
11	lama99	condition2	21	f	Matura	2020-10-09 19:40:00	session1	encoding	oktopuss4_re.jpg	Wrack	5	6				975891	24		3minutes	difficulty 6					Deliberativ	Night	6	4	8	4	60
11	lama99	condition2	21	f	Matura	2020-10-09 19:40:00	session1	encoding	oktopuss4_re.jpg	Wrack	5	6				976074	0		3minutes	difficulty 6					Deliberativ	Night	6	4	8	4	60
11	lama99	condition2	21	f	Matura	2020-10-09 19:40:00	session1	encoding	kugel5_li.jpg	Wrack	5	6				976558	25		3minutes	difficulty 6					Deliberativ	Night	6	4	8	4	60
11	lama99	condition2	21	f	Matura	2020-10-09 19:40:00	session1	encoding	kugel6_li.jpg	Wrack	5	6				977225	26		3minutes	difficulty 6					Deliberativ	Night	6	4	8	4	60
11	lama99	condition2	21	f	Matura	2020-10-09 19:40:00	session1	encoding	kugel7_li.jpg	Wrack	5	6				977893	27		3minutes	difficulty 6					Deliberativ	Night	6	4	8	4	60
11	lama99	condition2	21	f	Matura	2020-10-09 19:40:00	session1	encoding	kugel8_li.jpg	Wrack	5	6				978560	28		3minutes	difficulty 6					Deliberativ	Night	6	4	8	4	60
11	lama99	condition2	21	f	Matura	2020-10-09 19:40:00	session1	encoding	kugel8_li.jpg	Wrack	5	6				978744	0		3minutes	difficulty 6					Deliberativ	Night	6	4	8	4	60
11	lama99	condition2	21	f	Matura	2020-10-09 19:40:00	session1	encoding	piranha5_re.jpg	Wrack	5	6				979228	29		3minutes	difficulty 6					Deliberativ	Night	6	4	8	4	60
11	lama99	condition2	21	f	Matura	2020-10-09 19:40:00	session1	encoding	piranha6_re.jpg	Wrack	5	6				979895	30		3minutes	difficulty 6					Deliberativ	Night	6	4	8	4	60
11	lama99	condition2	21	f	Matura	2020-10-09 19:40:00	session1	encoding	piranha7_re.jpg	Wrack	5	6				980562	31		3minutes	difficulty 6					Deliberativ	Night	6	4	8	4	60
11	lama99	condition2	21	f	Matura	2020-10-09 19:40:00	session1	encoding	piranha8_re.jpg	Wrack	5	6				981230	32		3minutes	difficulty 6					Deliberativ	Night	6	4	8	4	60
11	lama99	condition2	21	f	Matura	2020-10-09 19:40:00	session1	encoding	piranha8_re.jpg	Wrack	5	6				981413	0		3minutes	difficulty 6					Deliberativ	Night	6	4	8	4	60
11	lama99	condition2	21	f	Matura	2020-10-09 19:40:00	session1	encoding	schwert5_re.jpg	Wrack	5	6				981897	33		3minutes	difficulty 6					Deliberativ	Night	6	4	8	4	60
11	lama99	condition2	21	f	Matura	2020-10-09 19:40:00	session1	encoding	schwert6_re.jpg	Wrack	5	6				982565	34		3minutes	difficulty 6					Deliberativ	Night	6	4	8	4	60
11	lama99	condition2	21	f	Matura	2020-10-09 19:40:00	session1	encoding	schwert7_re.jpg	Wrack	5	6				983232	35		3minutes	difficulty 6					Deliberativ	Night	6	4	8	4	60
11	lama99	condition2	21	f	Matura	2020-10-09 19:40:00	session1	encoding	schwert8_re.jpg	Wrack	5	6				983899	36		3minutes	difficulty 6					Deliberativ	Night	6	4	8	4	60
11	lama99	condition2	21	f	Matura	2020-10-09 19:40:00	session1	encoding	schwert8_re.jpg	Wrack	5	6				984083	0		3minutes	difficulty 6					Deliberativ	Night	6	4	8	4	60
11	lama99	condition2	21	f	Matura	2020-10-09 19:40:00	session1	encoding	oktopuss5_re.jpg	Wrack	5	6				984567	37		3minutes	difficulty 6					Deliberativ	Night	6	4	8	4	60
11	lama99	condition2	21	f	Matura	2020-10-09 19:40:00	session1	encoding	oktopuss6_re.jpg	Wrack	5	6				985234	38		3minutes	difficulty 6					Deliberativ	Night	6	4	8	4	60
11	lama99	condition2	21	f	Matura	2020-10-09 19:40:00	session1	encoding	oktopuss7_re.jpg	Wrack	5	6				985902	39		3minutes	difficulty 6					Deliberativ	Night	6	4	8	4	60
11	lama99	condition2	21	f	Matura	2020-10-09 19:40:00	session1	encoding	oktopuss8_re.jpg	Wrack	5	6				986569	40		3minutes	difficulty 6					Deliberativ	Night	6	4	8	4	60
11	lama99	condition2	21	f	Matura	2020-10-09 19:40:00	session1	encoding	oktopuss8_re.jpg	Wrack	5	6				986752	0		3minutes	difficulty 6					Deliberativ	Night	6	4	8	4	60
11	lama99	condition2	21	f	Matura	2020-10-09 19:43:00	session1	Consolidation		Wrack	5	6				993577	65		3minutes	difficulty 6					Deliberativ	Night	6	4	8	4	60
11	lama99	condition2	21	f	Matura	2020-10-09 19:43:00	session1	Instruction Retrieval		Wrack	5	6				1181701			3minutes	difficulty 6					Deliberativ	Night	6	4	8	4	60
11	lama99	condition2	21	f	Matura	2020-10-09 19:43:00	session1	Background Picture		Wrack	5	6				1188742	45		3minutes	difficulty 6					Deliberativ	Night	6	4	8	4	60
11	lama99	condition2	21	f	Matura	2020-10-09 19:43:00	session1	retrieval	kugel_oktopuss.jpg	Wrack	5	6	3352	2	nacheinander	1189776	51	incorrect	3minutes	difficulty 6		4	4	4.5	Deliberativ	Night	6	4	8	4	60
11	lama99	condition2	21	f	Matura	2020-10-09 19:44:00	session1	retrieval	schwert_piranha.jpg	Wrack	5	6	4567	1	zusammen	1199170	52	correct	3minutes	difficulty 6		4	2	4.5	Deliberativ	Night	6	4	8	4	60
11	lama99	condition2	21	f	Matura	2020-10-09 19:44:00	session1	retrieval	schwert_kugel.jpg	Wrack	5	6	1974	1	zusammen	1208146	53	correct	3minutes	difficulty 6		3	1	5.5	Deliberativ	Night	6	4	8	4	60
11	lama99	condition2	21	f	Matura	2020-10-09 19:44:00	session1	retrieval	oktopuss_schwert.jpg	Wrack	5	6	2606	1	zusammen	1214453	54	correct	3minutes	difficulty 6		3	3	5	Deliberativ	Night	6	4	8	4	60
11	lama99	condition2	21	f	Matura	2020-10-09 19:44:00	session1	retrieval	schwert_schildkroete.jpg	Wrack	5	6	1570	1	zusammen	1221311	55	correct	3minutes	difficulty 6		3	2	4.5	Deliberativ	Night	6	4	8	4	60
11	lama99	condition2	21	f	Matura	2020-10-09 19:44:00	session1	retrieval	oktopuss_piranha.jpg	Wrack	5	6	2592	2	nacheinander	1226750	56	incorrect	3minutes	difficulty 6		6	1	3.5	Deliberativ	Night	6	4	8	4	60
11	lama99	condition2	21	f	Matura	2020-10-09 19:44:00	session1	retrieval	kugel_schildkroete.jpg	Wrack	5	6	1697	1	zusammen	1234409	57	correct	3minutes	difficulty 6		3	1	4	Deliberativ	Night	6	4	8	4	60
11	lama99	condition2	21	f	Matura	2020-10-09 19:44:00	session1	retrieval	piranha_kugel.jpg	Wrack	5	6	5177	2	nacheinander	1240082	58	incorrect	3minutes	difficulty 6		6	3	4	Deliberativ	Night	6	4	8	4	60
11	lama99	condition2	21	f	Matura	2020-10-09 19:44:00	session1	retrieval	oktopuss_schildkroete.jpg	Wrack	5	6	2736	2	nacheinander	1249942	59	correct	3minutes	difficulty 6		6	5	3.5	Deliberativ	Night	6	4	8	4	60
11	lama99	condition2	21	f	Matura	2020-10-09 19:45:00	session1	retrieval	piranha_schildkroete.jpg	Wrack	5	6	5158	2	nacheinander	1256550	60	correct	3minutes	difficulty 6		6	4	3	Deliberativ	Night	6	4	8	4	60
11	lama99	condition2	21	f	Matura	2020-10-09 19:45:00	session1	encoding	katze1_li.jpg	Haustiere	6	17				1271883	1		3minutes	difficulty 5					Deliberativ	Night	6	4	8	4	60
11	lama99	condition2	21	f	Matura	2020-10-09 19:45:00	session1	encoding	katze2_li.jpg	Haustiere	6	17				1272551	2		3minutes	difficulty 5					Deliberativ	Night	6	4	8	4	60
11	lama99	condition2	21	f	Matura	2020-10-09 19:45:00	session1	encoding	katze3_li.jpg	Haustiere	6	17				1273218	3		3minutes	difficulty 5					Deliberativ	Night	6	4	8	4	60
11	lama99	condition2	21	f	Matura	2020-10-09 19:45:00	session1	encoding	katze4_li.jpg	Haustiere	6	17				1273885	4		3minutes	difficulty 5					Deliberativ	Night	6	4	8	4	60
11	lama99	condition2	21	f	Matura	2020-10-09 19:45:00	session1	encoding	katze4_li.jpg	Haustiere	6	17				1274069	0		3minutes	difficulty 5					Deliberativ	Night	6	4	8	4	60
11	lama99	condition2	21	f	Matura	2020-10-09 19:45:00	session1	encoding	ratte1_li.jpg	Haustiere	6	17				1274553	5		3minutes	difficulty 5					Deliberativ	Night	6	4	8	4	60
11	lama99	condition2	21	f	Matura	2020-10-09 19:45:00	session1	encoding	ratte2_li.jpg	Haustiere	6	17				1275220	6		3minutes	difficulty 5					Deliberativ	Night	6	4	8	4	60
11	lama99	condition2	21	f	Matura	2020-10-09 19:45:00	session1	encoding	ratte3_li.jpg	Haustiere	6	17				1275888	7		3minutes	difficulty 5					Deliberativ	Night	6	4	8	4	60
11	lama99	condition2	21	f	Matura	2020-10-09 19:45:00	session1	encoding	ratte4_li.jpg	Haustiere	6	17				1276555	8		3minutes	difficulty 5					Deliberativ	Night	6	4	8	4	60
11	lama99	condition2	21	f	Matura	2020-10-09 19:45:00	session1	encoding	ratte4_li.jpg	Haustiere	6	17				1276738	0		3minutes	difficulty 5					Deliberativ	Night	6	4	8	4	60
11	lama99	condition2	21	f	Matura	2020-10-09 19:45:00	session1	encoding	mops1_li.jpg	Haustiere	6	17				1277222	9		3minutes	difficulty 5					Deliberativ	Night	6	4	8	4	60
11	lama99	condition2	21	f	Matura	2020-10-09 19:45:00	session1	encoding	mops2_li.jpg	Haustiere	6	17				1277890	10		3minutes	difficulty 5					Deliberativ	Night	6	4	8	4	60
11	lama99	condition2	21	f	Matura	2020-10-09 19:45:00	session1	encoding	mops3_li.jpg	Haustiere	6	17				1278557	11		3minutes	difficulty 5					Deliberativ	Night	6	4	8	4	60
11	lama99	condition2	21	f	Matura	2020-10-09 19:45:00	session1	encoding	mops4_li.jpg	Haustiere	6	17				1279225	12		3minutes	difficulty 5					Deliberativ	Night	6	4	8	4	60
11	lama99	condition2	21	f	Matura	2020-10-09 19:45:00	session1	encoding	mops4_li.jpg	Haustiere	6	17				1279408	0		3minutes	difficulty 5					Deliberativ	Night	6	4	8	4	60
11	lama99	condition2	21	f	Matura	2020-10-09 19:45:00	session1	encoding	wellensittich1_re.jpg	Haustiere	6	17				1279892	13		3minutes	difficulty 5					Deliberativ	Night	6	4	8	4	60
11	lama99	condition2	21	f	Matura	2020-10-09 19:45:00	session1	encoding	wellensittich2_re.jpg	Haustiere	6	17				1280559	14		3minutes	difficulty 5					Deliberativ	Night	6	4	8	4	60
11	lama99	condition2	21	f	Matura	2020-10-09 19:45:00	session1	encoding	wellensittich3_re.jpg	Haustiere	6	17				1281227	15		3minutes	difficulty 5					Deliberativ	Night	6	4	8	4	60
11	lama99	condition2	21	f	Matura	2020-10-09 19:45:00	session1	encoding	wellensittich4_re.jpg	Haustiere	6	17				1281894	16		3minutes	difficulty 5					Deliberativ	Night	6	4	8	4	60
11	lama99	condition2	21	f	Matura	2020-10-09 19:45:00	session1	encoding	wellensittich4_re.jpg	Haustiere	6	17				1282078	0		3minutes	difficulty 5					Deliberativ	Night	6	4	8	4	60
11	lama99	condition2	21	f	Matura	2020-10-09 19:45:00	session1	encoding	wellensittich5_re.jpg	Haustiere	6	17				1282562	17		3minutes	difficulty 5					Deliberativ	Night	6	4	8	4	60
11	lama99	condition2	21	f	Matura	2020-10-09 19:45:00	session1	encoding	wellensittich6_re.jpg	Haustiere	6	17				1283229	18		3minutes	difficulty 5					Deliberativ	Night	6	4	8	4	60
11	lama99	condition2	21	f	Matura	2020-10-09 19:45:00	session1	encoding	wellensittich7_re.jpg	Haustiere	6	17				1283896	19		3minutes	difficulty 5					Deliberativ	Night	6	4	8	4	60
11	lama99	condition2	21	f	Matura	2020-10-09 19:45:00	session1	encoding	wellensittich8_re.jpg	Haustiere	6	17				1284564	20		3minutes	difficulty 5					Deliberativ	Night	6	4	8	4	60
11	lama99	condition2	21	f	Matura	2020-10-09 19:45:00	session1	encoding	wellensittich8_re.jpg	Haustiere	6	17				1284747	0		3minutes	difficulty 5					Deliberativ	Night	6	4	8	4	60
11	lama99	condition2	21	f	Matura	2020-10-09 19:45:00	session1	encoding	mops5_li.jpg	Haustiere	6	17				1285231	21		3minutes	difficulty 5					Deliberativ	Night	6	4	8	4	60
11	lama99	condition2	21	f	Matura	2020-10-09 19:45:00	session1	encoding	mops6_li.jpg	Haustiere	6	17				1285899	22		3minutes	difficulty 5					Deliberativ	Night	6	4	8	4	60
11	lama99	condition2	21	f	Matura	2020-10-09 19:45:00	session1	encoding	mops7_li.jpg	Haustiere	6	17				1286566	23		3minutes	difficulty 5					Deliberativ	Night	6	4	8	4	60
11	lama99	condition2	21	f	Matura	2020-10-09 19:45:00	session1	encoding	mops8_li.jpg	Haustiere	6	17				1287233	24		3minutes	difficulty 5					Deliberativ	Night	6	4	8	4	60
11	lama99	condition2	21	f	Matura	2020-10-09 19:45:00	session1	encoding	mops8_li.jpg	Haustiere	6	17				1287417	0		3minutes	difficulty 5					Deliberativ	Night	6	4	8	4	60
11	lama99	condition2	21	f	Matura	2020-10-09 19:45:00	session1	encoding	ratte5_li.jpg	Haustiere	6	17				1287901	25		3minutes	difficulty 5					Deliberativ	Night	6	4	8	4	60
11	lama99	condition2	21	f	Matura	2020-10-09 19:45:00	session1	encoding	ratte6_li.jpg	Haustiere	6	17				1288568	26		3minutes	difficulty 5					Deliberativ	Night	6	4	8	4	60
11	lama99	condition2	21	f	Matura	2020-10-09 19:45:00	session1	encoding	ratte7_li.jpg	Haustiere	6	17				1289236	27		3minutes	difficulty 5					Deliberativ	Night	6	4	8	4	60
11	lama99	condition2	21	f	Matura	2020-10-09 19:45:00	session1	encoding	ratte8_li.jpg	Haustiere	6	17				1289903	28		3minutes	difficulty 5					Deliberativ	Night	6	4	8	4	60
11	lama99	condition2	21	f	Matura	2020-10-09 19:45:00	session1	encoding	ratte8_li.jpg	Haustiere	6	17				1290086	0		3minutes	difficulty 5					Deliberativ	Night	6	4	8	4	60
11	lama99	condition2	21	f	Matura	2020-10-09 19:45:00	session1	encoding	meerschweinchen1_re.jpg	Haustiere	6	17				1290570	29		3minutes	difficulty 5					Deliberativ	Night	6	4	8	4	60
11	lama99	condition2	21	f	Matura	2020-10-09 19:45:00	session1	encoding	meerschweinchen2_re.jpg	Haustiere	6	17				1291238	30		3minutes	difficulty 5					Deliberativ	Night	6	4	8	4	60
11	lama99	condition2	21	f	Matura	2020-10-09 19:45:00	session1	encoding	meerschweinchen3_re.jpg	Haustiere	6	17				1291905	31		3minutes	difficulty 5					Deliberativ	Night	6	4	8	4	60
11	lama99	condition2	21	f	Matura	2020-10-09 19:45:00	session1	encoding	meerschweinchen4_re.jpg	Haustiere	6	17				1292573	32		3minutes	difficulty 5					Deliberativ	Night	6	4	8	4	60
11	lama99	condition2	21	f	Matura	2020-10-09 19:45:00	session1	encoding	meerschweinchen4_re.jpg	Haustiere	6	17				1292756	0		3minutes	difficulty 5					Deliberativ	Night	6	4	8	4	60
11	lama99	condition2	21	f	Matura	2020-10-09 19:45:00	session1	encoding	meerschweinchen5_re.jpg	Haustiere	6	17				1293240	33		3minutes	difficulty 5					Deliberativ	Night	6	4	8	4	60
11	lama99	condition2	21	f	Matura	2020-10-09 19:45:00	session1	encoding	meerschweinchen6_re.jpg	Haustiere	6	17				1293907	34		3minutes	difficulty 5					Deliberativ	Night	6	4	8	4	60
11	lama99	condition2	21	f	Matura	2020-10-09 19:45:00	session1	encoding	meerschweinchen7_re.jpg	Haustiere	6	17				1294575	35		3minutes	difficulty 5					Deliberativ	Night	6	4	8	4	60
11	lama99	condition2	21	f	Matura	2020-10-09 19:45:00	session1	encoding	meerschweinchen8_re.jpg	Haustiere	6	17				1295242	36		3minutes	difficulty 5					Deliberativ	Night	6	4	8	4	60
11	lama99	condition2	21	f	Matura	2020-10-09 19:45:00	session1	encoding	meerschweinchen8_re.jpg	Haustiere	6	17				1295426	0		3minutes	difficulty 5					Deliberativ	Night	6	4	8	4	60
11	lama99	condition2	21	f	Matura	2020-10-09 19:45:00	session1	encoding	katze5_li.jpg	Haustiere	6	17				1295910	37		3minutes	difficulty 5					Deliberativ	Night	6	4	8	4	60
11	lama99	condition2	21	f	Matura	2020-10-09 19:45:00	session1	encoding	katze6_li.jpg	Haustiere	6	17				1296577	38		3minutes	difficulty 5					Deliberativ	Night	6	4	8	4	60
11	lama99	condition2	21	f	Matura	2020-10-09 19:45:00	session1	encoding	katze7_li.jpg	Haustiere	6	17				1297244	39		3minutes	difficulty 5					Deliberativ	Night	6	4	8	4	60
11	lama99	condition2	21	f	Matura	2020-10-09 19:45:00	session1	encoding	katze8_li.jpg	Haustiere	6	17				1297912	40		3minutes	difficulty 5					Deliberativ	Night	6	4	8	4	60
11	lama99	condition2	21	f	Matura	2020-10-09 19:45:00	session1	encoding	katze8_li.jpg	Haustiere	6	17				1298095	0		3minutes	difficulty 5					Deliberativ	Night	6	4	8	4	60
11	lama99	condition2	21	f	Matura	2020-10-09 19:48:00	session1	Consolidation		Haustiere	6	17				1302534	65		3minutes	difficulty 5					Deliberativ	Night	6	4	8	4	60
11	lama99	condition2	21	f	Matura	2020-10-09 19:48:00	session1	Instruction Retrieval		Haustiere	6	17				1484134			3minutes	difficulty 5					Deliberativ	Night	6	4	8	4	60
11	lama99	condition2	21	f	Matura	2020-10-09 19:48:00	session1	Background Picture		Haustiere	6	17				1491175	45		3minutes	difficulty 5					Deliberativ	Night	6	4	8	4	60
11	lama99	condition2	21	f	Matura	2020-10-09 19:48:00	session1	retrieval	ratte_meerschweinchen.jpg	Haustiere	6	17	2394	2	nacheinander	1492209	51	correct	3minutes	difficulty 5		3	6	3	Deliberativ	Night	6	4	8	4	60
11	lama99	condition2	21	f	Matura	2020-10-09 19:49:00	session1	retrieval	meerschweinchen_mops.jpg	Haustiere	6	17	3715	2	nacheinander	1498182	52	correct	3minutes	difficulty 5		3	5	2	Deliberativ	Night	6	4	8	4	60
11	lama99	condition2	21	f	Matura	2020-10-09 19:49:00	session1	retrieval	mops_ratte.jpg	Haustiere	6	17	1710	1	zusammen	1505457	53	correct	3minutes	difficulty 5		3	1	4	Deliberativ	Night	6	4	8	4	60
11	lama99	condition2	21	f	Matura	2020-10-09 19:49:00	session1	retrieval	katze_mops.jpg	Haustiere	6	17	1555	1	zusammen	1510696	54	correct	3minutes	difficulty 5		3	2	6	Deliberativ	Night	6	4	8	4	60
11	lama99	condition2	21	f	Matura	2020-10-09 19:49:00	session1	retrieval	katze_ratte.jpg	Haustiere	6	17	1215	1	zusammen	1515919	55	correct	3minutes	difficulty 5		3	1	7	Deliberativ	Night	6	4	8	4	60
11	lama99	condition2	21	f	Matura	2020-10-09 19:49:00	session1	retrieval	wellensittich_meerschweinchen.jpg	Haustiere	6	17	2280	2	nacheinander	1521425	56	correct	3minutes	difficulty 5		3	4	1	Deliberativ	Night	6	4	8	4	60
11	lama99	condition2	21	f	Matura	2020-10-09 19:49:00	session1	retrieval	wellensittich_katze.jpg	Haustiere	6	17	1606	1	zusammen	1527365	57	correct	3minutes	difficulty 5		3	3	5	Deliberativ	Night	6	4	8	4	60
11	lama99	condition2	21	f	Matura	2020-10-09 19:49:00	session1	retrieval	mops_wellensittich.jpg	Haustiere	6	17	1813	1	zusammen	1533121	58	correct	3minutes	difficulty 5		3	1	2	Deliberativ	Night	6	4	8	4	60
11	lama99	condition2	21	f	Matura	2020-10-09 19:49:00	session1	retrieval	meerschweinchen_katze.jpg	Haustiere	6	17	1560	1	zusammen	1538660	59	correct	3minutes	difficulty 5		3	7	5	Deliberativ	Night	6	4	8	4	60
11	lama99	condition2	21	f	Matura	2020-10-09 19:49:00	session1	retrieval	wellensittich_ratte.jpg	Haustiere	6	17	2340	1	zusammen	1544283	60	correct	3minutes	difficulty 5		3	2	3	Deliberativ	Night	6	4	8	4	60
11	lama99	condition2	21	f	Matura	2020-10-09 19:49:00	session1	encoding	elefant1_li.jpg	Dschungel	7	1				1554294	1		immediate	difficulty 1					Deliberativ	Night	6	4	8	4	60
11	lama99	condition2	21	f	Matura	2020-10-09 19:49:00	session1	encoding	elefant2_li.jpg	Dschungel	7	1				1554962	2		immediate	difficulty 1					Deliberativ	Night	6	4	8	4	60
11	lama99	condition2	21	f	Matura	2020-10-09 19:49:00	session1	encoding	elefant3_li.jpg	Dschungel	7	1				1555629	3		immediate	difficulty 1					Deliberativ	Night	6	4	8	4	60
11	lama99	condition2	21	f	Matura	2020-10-09 19:49:00	session1	encoding	elefant4_li.jpg	Dschungel	7	1				1556296	4		immediate	difficulty 1					Deliberativ	Night	6	4	8	4	60
11	lama99	condition2	21	f	Matura	2020-10-09 19:49:00	session1	encoding	elefant4_li.jpg	Dschungel	7	1				1556480	0		immediate	difficulty 1					Deliberativ	Night	6	4	8	4	60
11	lama99	condition2	21	f	Matura	2020-10-09 19:49:00	session1	encoding	elefant5_li.jpg	Dschungel	7	1				1556964	5		immediate	difficulty 1					Deliberativ	Night	6	4	8	4	60
11	lama99	condition2	21	f	Matura	2020-10-09 19:50:00	session1	encoding	elefant6_li.jpg	Dschungel	7	1				1557631	6		immediate	difficulty 1					Deliberativ	Night	6	4	8	4	60
11	lama99	condition2	21	f	Matura	2020-10-09 19:50:00	session1	encoding	elefant7_li.jpg	Dschungel	7	1				1558299	7		immediate	difficulty 1					Deliberativ	Night	6	4	8	4	60
11	lama99	condition2	21	f	Matura	2020-10-09 19:50:00	session1	encoding	elefant8_li.jpg	Dschungel	7	1				1558966	8		immediate	difficulty 1					Deliberativ	Night	6	4	8	4	60
11	lama99	condition2	21	f	Matura	2020-10-09 19:50:00	session1	encoding	elefant8_li.jpg	Dschungel	7	1				1559149	0		immediate	difficulty 1					Deliberativ	Night	6	4	8	4	60
11	lama99	condition2	21	f	Matura	2020-10-09 19:50:00	session1	encoding	panther1_li.jpg	Dschungel	7	1				1559633	9		immediate	difficulty 1					Deliberativ	Night	6	4	8	4	60
11	lama99	condition2	21	f	Matura	2020-10-09 19:50:00	session1	encoding	panther2_li.jpg	Dschungel	7	1				1560301	10		immediate	difficulty 1					Deliberativ	Night	6	4	8	4	60
11	lama99	condition2	21	f	Matura	2020-10-09 19:50:00	session1	encoding	panther3_li.jpg	Dschungel	7	1				1560968	11		immediate	difficulty 1					Deliberativ	Night	6	4	8	4	60
11	lama99	condition2	21	f	Matura	2020-10-09 19:50:00	session1	encoding	panther4_li.jpg	Dschungel	7	1				1561636	12		immediate	difficulty 1					Deliberativ	Night	6	4	8	4	60
11	lama99	condition2	21	f	Matura	2020-10-09 19:50:00	session1	encoding	panther4_li.jpg	Dschungel	7	1				1561819	0		immediate	difficulty 1					Deliberativ	Night	6	4	8	4	60
11	lama99	condition2	21	f	Matura	2020-10-09 19:50:00	session1	encoding	panther5_li.jpg	Dschungel	7	1				1562303	13		immediate	difficulty 1					Deliberativ	Night	6	4	8	4	60
11	lama99	condition2	21	f	Matura	2020-10-09 19:50:00	session1	encoding	panther6_li.jpg	Dschungel	7	1				1562970	14		immediate	difficulty 1					Deliberativ	Night	6	4	8	4	60
11	lama99	condition2	21	f	Matura	2020-10-09 19:50:00	session1	encoding	panther7_li.jpg	Dschungel	7	1				1563638	15		immediate	difficulty 1					Deliberativ	Night	6	4	8	4	60
11	lama99	condition2	21	f	Matura	2020-10-09 19:50:00	session1	encoding	panther8_li.jpg	Dschungel	7	1				1564305	16		immediate	difficulty 1					Deliberativ	Night	6	4	8	4	60
11	lama99	condition2	21	f	Matura	2020-10-09 19:50:00	session1	encoding	panther8_li.jpg	Dschungel	7	1				1564489	0		immediate	difficulty 1					Deliberativ	Night	6	4	8	4	60
11	lama99	condition2	21	f	Matura	2020-10-09 19:50:00	session1	encoding	nilpferd1_li.jpg	Dschungel	7	1				1564973	17		immediate	difficulty 1					Deliberativ	Night	6	4	8	4	60
11	lama99	condition2	21	f	Matura	2020-10-09 19:50:00	session1	encoding	nilpferd2_li.jpg	Dschungel	7	1				1565640	18		immediate	difficulty 1					Deliberativ	Night	6	4	8	4	60
11	lama99	condition2	21	f	Matura	2020-10-09 19:50:00	session1	encoding	nilpferd3_li.jpg	Dschungel	7	1				1566307	19		immediate	difficulty 1					Deliberativ	Night	6	4	8	4	60
11	lama99	condition2	21	f	Matura	2020-10-09 19:50:00	session1	encoding	nilpferd4_li.jpg	Dschungel	7	1				1566975	20		immediate	difficulty 1					Deliberativ	Night	6	4	8	4	60
11	lama99	condition2	21	f	Matura	2020-10-09 19:50:00	session1	encoding	nilpferd4_li.jpg	Dschungel	7	1				1567158	0		immediate	difficulty 1					Deliberativ	Night	6	4	8	4	60
11	lama99	condition2	21	f	Matura	2020-10-09 19:50:00	session1	encoding	mandrill1_re.jpg	Dschungel	7	1				1567659	21		immediate	difficulty 1					Deliberativ	Night	6	4	8	4	60
11	lama99	condition2	21	f	Matura	2020-10-09 19:50:00	session1	encoding	mandrill2_re.jpg	Dschungel	7	1				1568326	22		immediate	difficulty 1					Deliberativ	Night	6	4	8	4	60
11	lama99	condition2	21	f	Matura	2020-10-09 19:50:00	session1	encoding	mandrill3_re.jpg	Dschungel	7	1				1568994	23		immediate	difficulty 1					Deliberativ	Night	6	4	8	4	60
11	lama99	condition2	21	f	Matura	2020-10-09 19:50:00	session1	encoding	mandrill4_re.jpg	Dschungel	7	1				1569661	24		immediate	difficulty 1					Deliberativ	Night	6	4	8	4	60
11	lama99	condition2	21	f	Matura	2020-10-09 19:50:00	session1	encoding	mandrill4_re.jpg	Dschungel	7	1				1569844	0		immediate	difficulty 1					Deliberativ	Night	6	4	8	4	60
11	lama99	condition2	21	f	Matura	2020-10-09 19:50:00	session1	encoding	mandrill5_re.jpg	Dschungel	7	1				1570329	25		immediate	difficulty 1					Deliberativ	Night	6	4	8	4	60
11	lama99	condition2	21	f	Matura	2020-10-09 19:50:00	session1	encoding	mandrill6_re.jpg	Dschungel	7	1				1570996	26		immediate	difficulty 1					Deliberativ	Night	6	4	8	4	60
11	lama99	condition2	21	f	Matura	2020-10-09 19:50:00	session1	encoding	mandrill7_re.jpg	Dschungel	7	1				1571663	27		immediate	difficulty 1					Deliberativ	Night	6	4	8	4	60
11	lama99	condition2	21	f	Matura	2020-10-09 19:50:00	session1	encoding	mandrill8_re.jpg	Dschungel	7	1				1572347	28		immediate	difficulty 1					Deliberativ	Night	6	4	8	4	60
11	lama99	condition2	21	f	Matura	2020-10-09 19:50:00	session1	encoding	mandrill8_re.jpg	Dschungel	7	1				1572531	0		immediate	difficulty 1					Deliberativ	Night	6	4	8	4	60
11	lama99	condition2	21	f	Matura	2020-10-09 19:50:00	session1	encoding	flamingo1_re.jpg	Dschungel	7	1				1573015	29		immediate	difficulty 1					Deliberativ	Night	6	4	8	4	60
11	lama99	condition2	21	f	Matura	2020-10-09 19:50:00	session1	encoding	flamingo2_re.jpg	Dschungel	7	1				1573682	30		immediate	difficulty 1					Deliberativ	Night	6	4	8	4	60
11	lama99	condition2	21	f	Matura	2020-10-09 19:50:00	session1	encoding	flamingo3_re.jpg	Dschungel	7	1				1574350	31		immediate	difficulty 1					Deliberativ	Night	6	4	8	4	60
11	lama99	condition2	21	f	Matura	2020-10-09 19:50:00	session1	encoding	flamingo4_re.jpg	Dschungel	7	1				1575017	32		immediate	difficulty 1					Deliberativ	Night	6	4	8	4	60
11	lama99	condition2	21	f	Matura	2020-10-09 19:50:00	session1	encoding	flamingo4_re.jpg	Dschungel	7	1				1575200	0		immediate	difficulty 1					Deliberativ	Night	6	4	8	4	60
11	lama99	condition2	21	f	Matura	2020-10-09 19:50:00	session1	encoding	nilpferd5_li.jpg	Dschungel	7	1				1575684	33		immediate	difficulty 1					Deliberativ	Night	6	4	8	4	60
11	lama99	condition2	21	f	Matura	2020-10-09 19:50:00	session1	encoding	nilpferd6_li.jpg	Dschungel	7	1				1576352	34		immediate	difficulty 1					Deliberativ	Night	6	4	8	4	60
11	lama99	condition2	21	f	Matura	2020-10-09 19:50:00	session1	encoding	nilpferd7_li.jpg	Dschungel	7	1				1577019	35		immediate	difficulty 1					Deliberativ	Night	6	4	8	4	60
11	lama99	condition2	21	f	Matura	2020-10-09 19:50:00	session1	encoding	nilpferd8_li.jpg	Dschungel	7	1				1577687	36		immediate	difficulty 1					Deliberativ	Night	6	4	8	4	60
11	lama99	condition2	21	f	Matura	2020-10-09 19:50:00	session1	encoding	nilpferd8_li.jpg	Dschungel	7	1				1577870	0		immediate	difficulty 1					Deliberativ	Night	6	4	8	4	60
11	lama99	condition2	21	f	Matura	2020-10-09 19:50:00	session1	encoding	flamingo5_re.jpg	Dschungel	7	1				1578354	37		immediate	difficulty 1					Deliberativ	Night	6	4	8	4	60
11	lama99	condition2	21	f	Matura	2020-10-09 19:50:00	session1	encoding	flamingo6_re.jpg	Dschungel	7	1				1579021	38		immediate	difficulty 1					Deliberativ	Night	6	4	8	4	60
11	lama99	condition2	21	f	Matura	2020-10-09 19:50:00	session1	encoding	flamingo7_re.jpg	Dschungel	7	1				1579689	39		immediate	difficulty 1					Deliberativ	Night	6	4	8	4	60
11	lama99	condition2	21	f	Matura	2020-10-09 19:50:00	session1	encoding	flamingo8_re.jpg	Dschungel	7	1				1580356	40		immediate	difficulty 1					Deliberativ	Night	6	4	8	4	60
11	lama99	condition2	21	f	Matura	2020-10-09 19:50:00	session1	encoding	flamingo8_re.jpg	Dschungel	7	1				1580540	0		immediate	difficulty 1					Deliberativ	Night	6	4	8	4	60
11	lama99	condition2	21	f	Matura	2020-10-09 19:50:00	session1	Consolidation		Dschungel	7	1				1584911	65		immediate	difficulty 1					Deliberativ	Night	6	4	8	4	60
11	lama99	condition2	21	f	Matura	2020-10-09 19:50:00	session1	Instruction Retrieval		Dschungel	7	1				1589416			immediate	difficulty 1					Deliberativ	Night	6	4	8	4	60
11	lama99	condition2	21	f	Matura	2020-10-09 19:50:00	session1	Background Picture		Dschungel	7	1				1596457	45		immediate	difficulty 1					Deliberativ	Night	6	4	8	4	60
11	lama99	condition2	21	f	Matura	2020-10-09 19:50:00	session1	retrieval	mandrill_flamingo.jpg	Dschungel	7	1	1698	2	nacheinander	1597492	51	correct	immediate	difficulty 1		3	2	1.5	Deliberativ	Night	6	4	8	4	60
11	lama99	condition2	21	f	Matura	2020-10-09 19:50:00	session1	retrieval	panther_elefant.jpg	Dschungel	7	1	6085	2	nacheinander	1603031	52	correct	immediate	difficulty 1		3	2	1	Deliberativ	Night	6	4	8	4	60
11	lama99	condition2	21	f	Matura	2020-10-09 19:51:00	session1	retrieval	mandrill_elefant.jpg	Dschungel	7	1	5244	2	nacheinander	1613059	53	correct	immediate	difficulty 1		3	5	1	Deliberativ	Night	6	4	8	4	60
11	lama99	condition2	21	f	Matura	2020-10-09 19:51:00	session1	retrieval	panther_nilpferd.jpg	Dschungel	7	1	0	0		1622169	54		immediate	difficulty 1		3	2	2.5	Deliberativ	Night	6	4	8	4	60
11	lama99	condition2	21	f	Matura	2020-10-09 19:51:00	session1	retrieval	mandrill_panther.jpg	Dschungel	7	1	3824	2	nacheinander	1629610	55	correct	immediate	difficulty 1		3	3	1	Deliberativ	Night	6	4	8	4	60
11	lama99	condition2	21	f	Matura	2020-10-09 19:51:00	session1	retrieval	flamingo_nilpferd.jpg	Dschungel	7	1	5303	1	zusammen	1637202	56	correct	immediate	difficulty 1		3	3	3	Deliberativ	Night	6	4	8	4	60
11	lama99	condition2	21	f	Matura	2020-10-09 19:51:00	session1	retrieval	mandrill_nilpferd.jpg	Dschungel	7	1	8539	1	zusammen	1646863	57	correct	immediate	difficulty 1		4	1	2.5	Deliberativ	Night	6	4	8	4	60
11	lama99	condition2	21	f	Matura	2020-10-09 19:51:00	session1	retrieval	flamingo_elefant.jpg	Dschungel	7	1	2843	1	zusammen	1660595	58	incorrect	immediate	difficulty 1		4	7	1.5	Deliberativ	Night	6	4	8	4	60
11	lama99	condition2	21	f	Matura	2020-10-09 19:51:00	session1	retrieval	flamingo_panther.jpg	Dschungel	7	1	2000	1	zusammen	1668453	59	incorrect	immediate	difficulty 1		4	5	1.5	Deliberativ	Night	6	4	8	4	60
11	lama99	condition2	21	f	Matura	2020-10-09 19:51:00	session1	retrieval	nilpferd_elefant.jpg	Dschungel	7	1	2355	1	zusammen	1674610	60	incorrect	immediate	difficulty 1		4	4	2.5	Deliberativ	Night	6	4	8	4	60
11	lama99	condition2	21	f	Matura	2020-10-09 19:52:00	session1	encoding	libelle1_li.jpg	Seerose	8	12				1685806	1		immediate	difficulty 6					Deliberativ	Night	6	4	8	4	60
11	lama99	condition2	21	f	Matura	2020-10-09 19:52:00	session1	encoding	libelle2_li.jpg	Seerose	8	12				1686473	2		immediate	difficulty 6					Deliberativ	Night	6	4	8	4	60
11	lama99	condition2	21	f	Matura	2020-10-09 19:52:00	session1	encoding	libelle3_li.jpg	Seerose	8	12				1687140	3		immediate	difficulty 6					Deliberativ	Night	6	4	8	4	60
11	lama99	condition2	21	f	Matura	2020-10-09 19:52:00	session1	encoding	libelle4_li.jpg	Seerose	8	12				1687808	4		immediate	difficulty 6					Deliberativ	Night	6	4	8	4	60
11	lama99	condition2	21	f	Matura	2020-10-09 19:52:00	session1	encoding	libelle4_li.jpg	Seerose	8	12				1687991	0		immediate	difficulty 6					Deliberativ	Night	6	4	8	4	60
11	lama99	condition2	21	f	Matura	2020-10-09 19:52:00	session1	encoding	goldfliege1_li.jpg	Seerose	8	12				1688475	5		immediate	difficulty 6					Deliberativ	Night	6	4	8	4	60
11	lama99	condition2	21	f	Matura	2020-10-09 19:52:00	session1	encoding	goldfliege2_li.jpg	Seerose	8	12				1689143	6		immediate	difficulty 6					Deliberativ	Night	6	4	8	4	60
11	lama99	condition2	21	f	Matura	2020-10-09 19:52:00	session1	encoding	goldfliege3_li.jpg	Seerose	8	12				1689810	7		immediate	difficulty 6					Deliberativ	Night	6	4	8	4	60
11	lama99	condition2	21	f	Matura	2020-10-09 19:52:00	session1	encoding	goldfliege4_li.jpg	Seerose	8	12				1690477	8		immediate	difficulty 6					Deliberativ	Night	6	4	8	4	60
11	lama99	condition2	21	f	Matura	2020-10-09 19:52:00	session1	encoding	goldfliege4_li.jpg	Seerose	8	12				1690661	0		immediate	difficulty 6					Deliberativ	Night	6	4	8	4	60
11	lama99	condition2	21	f	Matura	2020-10-09 19:52:00	session1	encoding	hummel1_li.jpg	Seerose	8	12				1691145	9		immediate	difficulty 6					Deliberativ	Night	6	4	8	4	60
11	lama99	condition2	21	f	Matura	2020-10-09 19:52:00	session1	encoding	hummel2_li.jpg	Seerose	8	12				1691812	10		immediate	difficulty 6					Deliberativ	Night	6	4	8	4	60
11	lama99	condition2	21	f	Matura	2020-10-09 19:52:00	session1	encoding	hummel3_li.jpg	Seerose	8	12				1692480	11		immediate	difficulty 6					Deliberativ	Night	6	4	8	4	60
11	lama99	condition2	21	f	Matura	2020-10-09 19:52:00	session1	encoding	hummel4_li.jpg	Seerose	8	12				1693147	12		immediate	difficulty 6					Deliberativ	Night	6	4	8	4	60
11	lama99	condition2	21	f	Matura	2020-10-09 19:52:00	session1	encoding	hummel4_li.jpg	Seerose	8	12				1693330	0		immediate	difficulty 6					Deliberativ	Night	6	4	8	4	60
11	lama99	condition2	21	f	Matura	2020-10-09 19:52:00	session1	encoding	windenschwaermer1_re.jpg	Seerose	8	12				1693814	13		immediate	difficulty 6					Deliberativ	Night	6	4	8	4	60
11	lama99	condition2	21	f	Matura	2020-10-09 19:52:00	session1	encoding	windenschwaermer2_re.jpg	Seerose	8	12				1694482	14		immediate	difficulty 6					Deliberativ	Night	6	4	8	4	60
11	lama99	condition2	21	f	Matura	2020-10-09 19:52:00	session1	encoding	windenschwaermer3_re.jpg	Seerose	8	12				1695149	15		immediate	difficulty 6					Deliberativ	Night	6	4	8	4	60
11	lama99	condition2	21	f	Matura	2020-10-09 19:52:00	session1	encoding	windenschwaermer4_re.jpg	Seerose	8	12				1695817	16		immediate	difficulty 6					Deliberativ	Night	6	4	8	4	60
11	lama99	condition2	21	f	Matura	2020-10-09 19:52:00	session1	encoding	windenschwaermer4_re.jpg	Seerose	8	12				1696000	0		immediate	difficulty 6					Deliberativ	Night	6	4	8	4	60
11	lama99	condition2	21	f	Matura	2020-10-09 19:52:00	session1	encoding	windenschwaermer5_re.jpg	Seerose	8	12				1696484	17		immediate	difficulty 6					Deliberativ	Night	6	4	8	4	60
11	lama99	condition2	21	f	Matura	2020-10-09 19:52:00	session1	encoding	windenschwaermer6_re.jpg	Seerose	8	12				1697151	18		immediate	difficulty 6					Deliberativ	Night	6	4	8	4	60
11	lama99	condition2	21	f	Matura	2020-10-09 19:52:00	session1	encoding	windenschwaermer7_re.jpg	Seerose	8	12				1697819	19		immediate	difficulty 6					Deliberativ	Night	6	4	8	4	60
11	lama99	condition2	21	f	Matura	2020-10-09 19:52:00	session1	encoding	windenschwaermer8_re.jpg	Seerose	8	12				1698486	20		immediate	difficulty 6					Deliberativ	Night	6	4	8	4	60
11	lama99	condition2	21	f	Matura	2020-10-09 19:52:00	session1	encoding	windenschwaermer8_re.jpg	Seerose	8	12				1698670	0		immediate	difficulty 6					Deliberativ	Night	6	4	8	4	60
11	lama99	condition2	21	f	Matura	2020-10-09 19:52:00	session1	encoding	libelle5_li.jpg	Seerose	8	12				1699154	21		immediate	difficulty 6					Deliberativ	Night	6	4	8	4	60
11	lama99	condition2	21	f	Matura	2020-10-09 19:52:00	session1	encoding	libelle6_li.jpg	Seerose	8	12				1699821	22		immediate	difficulty 6					Deliberativ	Night	6	4	8	4	60
11	lama99	condition2	21	f	Matura	2020-10-09 19:52:00	session1	encoding	libelle7_li.jpg	Seerose	8	12				1700488	23		immediate	difficulty 6					Deliberativ	Night	6	4	8	4	60
11	lama99	condition2	21	f	Matura	2020-10-09 19:52:00	session1	encoding	libelle8_li.jpg	Seerose	8	12				1701156	24		immediate	difficulty 6					Deliberativ	Night	6	4	8	4	60
11	lama99	condition2	21	f	Matura	2020-10-09 19:52:00	session1	encoding	libelle8_li.jpg	Seerose	8	12				1701339	0		immediate	difficulty 6					Deliberativ	Night	6	4	8	4	60
11	lama99	condition2	21	f	Matura	2020-10-09 19:52:00	session1	encoding	pfauenauge1_re.jpg	Seerose	8	12				1701840	25		immediate	difficulty 6					Deliberativ	Night	6	4	8	4	60
11	lama99	condition2	21	f	Matura	2020-10-09 19:52:00	session1	encoding	pfauenauge2_re.jpg	Seerose	8	12				1702507	26		immediate	difficulty 6					Deliberativ	Night	6	4	8	4	60
11	lama99	condition2	21	f	Matura	2020-10-09 19:52:00	session1	encoding	pfauenauge3_re.jpg	Seerose	8	12				1703175	27		immediate	difficulty 6					Deliberativ	Night	6	4	8	4	60
11	lama99	condition2	21	f	Matura	2020-10-09 19:52:00	session1	encoding	pfauenauge4_re.jpg	Seerose	8	12				1703842	28		immediate	difficulty 6					Deliberativ	Night	6	4	8	4	60
11	lama99	condition2	21	f	Matura	2020-10-09 19:52:00	session1	encoding	pfauenauge4_re.jpg	Seerose	8	12				1704026	0		immediate	difficulty 6					Deliberativ	Night	6	4	8	4	60
11	lama99	condition2	21	f	Matura	2020-10-09 19:52:00	session1	encoding	goldfliege5_li.jpg	Seerose	8	12				1704510	29		immediate	difficulty 6					Deliberativ	Night	6	4	8	4	60
11	lama99	condition2	21	f	Matura	2020-10-09 19:52:00	session1	encoding	goldfliege6_li.jpg	Seerose	8	12				1705177	30		immediate	difficulty 6					Deliberativ	Night	6	4	8	4	60
11	lama99	condition2	21	f	Matura	2020-10-09 19:52:00	session1	encoding	goldfliege7_li.jpg	Seerose	8	12				1705844	31		immediate	difficulty 6					Deliberativ	Night	6	4	8	4	60
11	lama99	condition2	21	f	Matura	2020-10-09 19:52:00	session1	encoding	goldfliege8_li.jpg	Seerose	8	12				1706512	32		immediate	difficulty 6					Deliberativ	Night	6	4	8	4	60
11	lama99	condition2	21	f	Matura	2020-10-09 19:52:00	session1	encoding	goldfliege8_li.jpg	Seerose	8	12				1706695	0		immediate	difficulty 6					Deliberativ	Night	6	4	8	4	60
11	lama99	condition2	21	f	Matura	2020-10-09 19:52:00	session1	encoding	hummel5_li.jpg	Seerose	8	12				1707179	33		immediate	difficulty 6					Deliberativ	Night	6	4	8	4	60
11	lama99	condition2	21	f	Matura	2020-10-09 19:52:00	session1	encoding	hummel6_li.jpg	Seerose	8	12				1707847	34		immediate	difficulty 6					Deliberativ	Night	6	4	8	4	60
11	lama99	condition2	21	f	Matura	2020-10-09 19:52:00	session1	encoding	hummel7_li.jpg	Seerose	8	12				1708514	35		immediate	difficulty 6					Deliberativ	Night	6	4	8	4	60
11	lama99	condition2	21	f	Matura	2020-10-09 19:52:00	session1	encoding	hummel8_li.jpg	Seerose	8	12				1709181	36		immediate	difficulty 6					Deliberativ	Night	6	4	8	4	60
11	lama99	condition2	21	f	Matura	2020-10-09 19:52:00	session1	encoding	hummel8_li.jpg	Seerose	8	12				1709365	0		immediate	difficulty 6					Deliberativ	Night	6	4	8	4	60
11	lama99	condition2	21	f	Matura	2020-10-09 19:52:00	session1	encoding	pfauenauge5_re.jpg	Seerose	8	12				1709849	37		immediate	difficulty 6					Deliberativ	Night	6	4	8	4	60
11	lama99	condition2	21	f	Matura	2020-10-09 19:52:00	session1	encoding	pfauenauge6_re.jpg	Seerose	8	12				1710516	38		immediate	difficulty 6					Deliberativ	Night	6	4	8	4	60
11	lama99	condition2	21	f	Matura	2020-10-09 19:52:00	session1	encoding	pfauenauge7_re.jpg	Seerose	8	12				1711184	39		immediate	difficulty 6					Deliberativ	Night	6	4	8	4	60
11	lama99	condition2	21	f	Matura	2020-10-09 19:52:00	session1	encoding	pfauenauge8_re.jpg	Seerose	8	12				1711851	40		immediate	difficulty 6					Deliberativ	Night	6	4	8	4	60
11	lama99	condition2	21	f	Matura	2020-10-09 19:52:00	session1	encoding	pfauenauge8_re.jpg	Seerose	8	12				1712034	0		immediate	difficulty 6					Deliberativ	Night	6	4	8	4	60
11	lama99	condition2	21	f	Matura	2020-10-09 19:52:00	session1	Consolidation		Seerose	8	12				1716072	65		immediate	difficulty 6					Deliberativ	Night	6	4	8	4	60
11	lama99	condition2	21	f	Matura	2020-10-09 19:52:00	session1	Instruction Retrieval		Seerose	8	12				1731690			immediate	difficulty 6					Deliberativ	Night	6	4	8	4	60
11	lama99	condition2	21	f	Matura	2020-10-09 19:53:00	session1	Background Picture		Seerose	8	12				1738731	45		immediate	difficulty 6					Deliberativ	Night	6	4	8	4	60
11	lama99	condition2	21	f	Matura	2020-10-09 19:53:00	session1	retrieval	hummel_goldfliege.jpg	Seerose	8	12	3337	1	zusammen	1739765	51	correct	immediate	difficulty 6		3	1	6	Deliberativ	Night	6	4	8	4	60
11	lama99	condition2	21	f	Matura	2020-10-09 19:53:00	session1	retrieval	goldfliege_pfauenauge.jpg	Seerose	8	12	3488	1	zusammen	1747474	52	correct	immediate	difficulty 6		3	5	4.5	Deliberativ	Night	6	4	8	4	60
11	lama99	condition2	21	f	Matura	2020-10-09 19:53:00	session1	retrieval	pfauenauge_windenschwaermer.jpg	Seerose	8	12	3980	1	zusammen	1754631	53	incorrect	immediate	difficulty 6		4	3	2	Deliberativ	Night	6	4	8	4	60
11	lama99	condition2	21	f	Matura	2020-10-09 19:53:00	session1	retrieval	libelle_hummel.jpg	Seerose	8	12	1566	1	zusammen	1762473	54	correct	immediate	difficulty 6		3	2	5.5	Deliberativ	Night	6	4	8	4	60
11	lama99	condition2	21	f	Matura	2020-10-09 19:53:00	session1	retrieval	pfauenauge_hummel.jpg	Seerose	8	12	1257	1	zusammen	1767462	55	correct	immediate	difficulty 6		3	4	4.5	Deliberativ	Night	6	4	8	4	60
11	lama99	condition2	21	f	Matura	2020-10-09 19:53:00	session1	retrieval	pfauenauge_libelle.jpg	Seerose	8	12	1456	1	zusammen	1772751	56	incorrect	immediate	difficulty 6		3	6	4	Deliberativ	Night	6	4	8	4	60
11	lama99	condition2	21	f	Matura	2020-10-09 19:53:00	session1	retrieval	libelle_goldfliege.jpg	Seerose	8	12	1378	1	zusammen	1777857	57	correct	immediate	difficulty 6		3	1	5.5	Deliberativ	Night	6	4	8	4	60
11	lama99	condition2	21	f	Matura	2020-10-09 19:53:00	session1	retrieval	libelle_windenschwaermer.jpg	Seerose	8	12	1021	1	zusammen	1782913	58	correct	immediate	difficulty 6		3	3	3	Deliberativ	Night	6	4	8	4	60
11	lama99	condition2	21	f	Matura	2020-10-09 19:53:00	session1	retrieval	hummel_windenschwaermer.jpg	Seerose	8	12	868	1	zusammen	1787551	59	correct	immediate	difficulty 6		3	1	3.5	Deliberativ	Night	6	4	8	4	60
11	lama99	condition2	21	f	Matura	2020-10-09 19:53:00	session1	retrieval	windenschwaermer_goldfliege.jpg	Seerose	8	12	711	1	zusammen	1792056	60	correct	immediate	difficulty 6		3	2	3.5	Deliberativ	Night	6	4	8	4	60
11	lama99	condition2	21	f	Matura	2020-10-09 19:54:00	session1	encoding	aas1_li.jpg	Test	9	16				1800982	1		3minutes	difficulty 4					Deliberativ	Night	6	4	8	4	60
11	lama99	condition2	21	f	Matura	2020-10-09 19:54:00	session1	encoding	aas2_li.jpg	Test	9	16				1801650	2		3minutes	difficulty 4					Deliberativ	Night	6	4	8	4	60
11	lama99	condition2	21	f	Matura	2020-10-09 19:54:00	session1	encoding	aas3_li.jpg	Test	9	16				1802317	3		3minutes	difficulty 4					Deliberativ	Night	6	4	8	4	60
11	lama99	condition2	21	f	Matura	2020-10-09 19:54:00	session1	encoding	aas4_li.jpg	Test	9	16				1802985	4		3minutes	difficulty 4					Deliberativ	Night	6	4	8	4	60
11	lama99	condition2	21	f	Matura	2020-10-09 19:54:00	session1	encoding	aas4_li.jpg	Test	9	16				1803168	0		3minutes	difficulty 4					Deliberativ	Night	6	4	8	4	60
11	lama99	condition2	21	f	Matura	2020-10-09 19:54:00	session1	encoding	pudel1_li.jpg	Test	9	16				1803652	5		3minutes	difficulty 4					Deliberativ	Night	6	4	8	4	60
11	lama99	condition2	21	f	Matura	2020-10-09 19:54:00	session1	encoding	pudel2_li.jpg	Test	9	16				1804319	6		3minutes	difficulty 4					Deliberativ	Night	6	4	8	4	60
11	lama99	condition2	21	f	Matura	2020-10-09 19:54:00	session1	encoding	pudel3_li.jpg	Test	9	16				1804987	7		3minutes	difficulty 4					Deliberativ	Night	6	4	8	4	60
11	lama99	condition2	21	f	Matura	2020-10-09 19:54:00	session1	encoding	pudel4_li.jpg	Test	9	16				1805654	8		3minutes	difficulty 4					Deliberativ	Night	6	4	8	4	60
11	lama99	condition2	21	f	Matura	2020-10-09 19:54:00	session1	encoding	pudel4_li.jpg	Test	9	16				1805838	0		3minutes	difficulty 4					Deliberativ	Night	6	4	8	4	60
11	lama99	condition2	21	f	Matura	2020-10-09 19:54:00	session1	encoding	darwin1_re.jpg	Test	9	16				1806322	9		3minutes	difficulty 4					Deliberativ	Night	6	4	8	4	60
11	lama99	condition2	21	f	Matura	2020-10-09 19:54:00	session1	encoding	darwin2_re.jpg	Test	9	16				1806989	10		3minutes	difficulty 4					Deliberativ	Night	6	4	8	4	60
11	lama99	condition2	21	f	Matura	2020-10-09 19:54:00	session1	encoding	darwin3_re.jpg	Test	9	16				1807656	11		3minutes	difficulty 4					Deliberativ	Night	6	4	8	4	60
11	lama99	condition2	21	f	Matura	2020-10-09 19:54:00	session1	encoding	darwin4_re.jpg	Test	9	16				1808324	12		3minutes	difficulty 4					Deliberativ	Night	6	4	8	4	60
11	lama99	condition2	21	f	Matura	2020-10-09 19:54:00	session1	encoding	darwin4_re.jpg	Test	9	16				1808507	0		3minutes	difficulty 4					Deliberativ	Night	6	4	8	4	60
11	lama99	condition2	21	f	Matura	2020-10-09 19:54:00	session1	encoding	pudel5_li.jpg	Test	9	16				1808991	13		3minutes	difficulty 4					Deliberativ	Night	6	4	8	4	60
11	lama99	condition2	21	f	Matura	2020-10-09 19:54:00	session1	encoding	pudel6_li.jpg	Test	9	16				1809659	14		3minutes	difficulty 4					Deliberativ	Night	6	4	8	4	60
11	lama99	condition2	21	f	Matura	2020-10-09 19:54:00	session1	encoding	pudel7_li.jpg	Test	9	16				1810326	15		3minutes	difficulty 4					Deliberativ	Night	6	4	8	4	60
11	lama99	condition2	21	f	Matura	2020-10-09 19:54:00	session1	encoding	pudel8_li.jpg	Test	9	16				1810993	16		3minutes	difficulty 4					Deliberativ	Night	6	4	8	4	60
11	lama99	condition2	21	f	Matura	2020-10-09 19:54:00	session1	encoding	pudel8_li.jpg	Test	9	16				1811177	0		3minutes	difficulty 4					Deliberativ	Night	6	4	8	4	60
11	lama99	condition2	21	f	Matura	2020-10-09 19:54:00	session1	encoding	albatros1_re.jpg	Test	9	16				1811661	17		3minutes	difficulty 4					Deliberativ	Night	6	4	8	4	60
11	lama99	condition2	21	f	Matura	2020-10-09 19:54:00	session1	encoding	albatros2_re.jpg	Test	9	16				1812328	18		3minutes	difficulty 4					Deliberativ	Night	6	4	8	4	60
11	lama99	condition2	21	f	Matura	2020-10-09 19:54:00	session1	encoding	albatros3_re.jpg	Test	9	16				1812996	19		3minutes	difficulty 4					Deliberativ	Night	6	4	8	4	60
11	lama99	condition2	21	f	Matura	2020-10-09 19:54:00	session1	encoding	albatros4_re.jpg	Test	9	16				1813663	20		3minutes	difficulty 4					Deliberativ	Night	6	4	8	4	60
11	lama99	condition2	21	f	Matura	2020-10-09 19:54:00	session1	encoding	albatros4_re.jpg	Test	9	16				1813846	0		3minutes	difficulty 4					Deliberativ	Night	6	4	8	4	60
11	lama99	condition2	21	f	Matura	2020-10-09 19:54:00	session1	encoding	albatros5_re.jpg	Test	9	16				1814330	21		3minutes	difficulty 4					Deliberativ	Night	6	4	8	4	60
11	lama99	condition2	21	f	Matura	2020-10-09 19:54:00	session1	encoding	albatros6_re.jpg	Test	9	16				1814998	22		3minutes	difficulty 4					Deliberativ	Night	6	4	8	4	60
11	lama99	condition2	21	f	Matura	2020-10-09 19:54:00	session1	encoding	albatros7_re.jpg	Test	9	16				1815665	23		3minutes	difficulty 4					Deliberativ	Night	6	4	8	4	60
11	lama99	condition2	21	f	Matura	2020-10-09 19:54:00	session1	encoding	albatros8_re.jpg	Test	9	16				1816333	24		3minutes	difficulty 4					Deliberativ	Night	6	4	8	4	60
11	lama99	condition2	21	f	Matura	2020-10-09 19:54:00	session1	encoding	albatros8_re.jpg	Test	9	16				1816516	0		3minutes	difficulty 4					Deliberativ	Night	6	4	8	4	60
11	lama99	condition2	21	f	Matura	2020-10-09 19:54:00	session1	encoding	darwin5_re.jpg	Test	9	16				1817000	25		3minutes	difficulty 4					Deliberativ	Night	6	4	8	4	60
11	lama99	condition2	21	f	Matura	2020-10-09 19:54:00	session1	encoding	darwin6_re.jpg	Test	9	16				1817668	26		3minutes	difficulty 4					Deliberativ	Night	6	4	8	4	60
11	lama99	condition2	21	f	Matura	2020-10-09 19:54:00	session1	encoding	darwin7_re.jpg	Test	9	16				1818335	27		3minutes	difficulty 4					Deliberativ	Night	6	4	8	4	60
11	lama99	condition2	21	f	Matura	2020-10-09 19:54:00	session1	encoding	darwin8_re.jpg	Test	9	16				1819002	28		3minutes	difficulty 4					Deliberativ	Night	6	4	8	4	60
11	lama99	condition2	21	f	Matura	2020-10-09 19:54:00	session1	encoding	darwin8_re.jpg	Test	9	16				1819186	0		3minutes	difficulty 4					Deliberativ	Night	6	4	8	4	60
11	lama99	condition2	21	f	Matura	2020-10-09 19:54:00	session1	encoding	einhornyak1_re.jpg	Test	9	16				1819670	29		3minutes	difficulty 4					Deliberativ	Night	6	4	8	4	60
11	lama99	condition2	21	f	Matura	2020-10-09 19:54:00	session1	encoding	einhornyak2_re.jpg	Test	9	16				1820337	30		3minutes	difficulty 4					Deliberativ	Night	6	4	8	4	60
11	lama99	condition2	21	f	Matura	2020-10-09 19:54:00	session1	encoding	einhornyak3_re.jpg	Test	9	16				1821005	31		3minutes	difficulty 4					Deliberativ	Night	6	4	8	4	60
11	lama99	condition2	21	f	Matura	2020-10-09 19:54:00	session1	encoding	einhornyak4_re.jpg	Test	9	16				1821672	32		3minutes	difficulty 4					Deliberativ	Night	6	4	8	4	60
11	lama99	condition2	21	f	Matura	2020-10-09 19:54:00	session1	encoding	einhornyak4_re.jpg	Test	9	16				1821855	0		3minutes	difficulty 4					Deliberativ	Night	6	4	8	4	60
11	lama99	condition2	21	f	Matura	2020-10-09 19:54:00	session1	encoding	einhornyak5_re.jpg	Test	9	16				1822339	33		3minutes	difficulty 4					Deliberativ	Night	6	4	8	4	60
11	lama99	condition2	21	f	Matura	2020-10-09 19:54:00	session1	encoding	einhornyak6_re.jpg	Test	9	16				1823007	34		3minutes	difficulty 4					Deliberativ	Night	6	4	8	4	60
11	lama99	condition2	21	f	Matura	2020-10-09 19:54:00	session1	encoding	einhornyak7_re.jpg	Test	9	16				1823674	35		3minutes	difficulty 4					Deliberativ	Night	6	4	8	4	60
11	lama99	condition2	21	f	Matura	2020-10-09 19:54:00	session1	encoding	einhornyak8_re.jpg	Test	9	16				1824342	36		3minutes	difficulty 4					Deliberativ	Night	6	4	8	4	60
11	lama99	condition2	21	f	Matura	2020-10-09 19:54:00	session1	encoding	einhornyak8_re.jpg	Test	9	16				1824525	0		3minutes	difficulty 4					Deliberativ	Night	6	4	8	4	60
11	lama99	condition2	21	f	Matura	2020-10-09 19:54:00	session1	encoding	aas5_li.jpg	Test	9	16				1825009	37		3minutes	difficulty 4					Deliberativ	Night	6	4	8	4	60
11	lama99	condition2	21	f	Matura	2020-10-09 19:54:00	session1	encoding	aas6_li.jpg	Test	9	16				1825676	38		3minutes	difficulty 4					Deliberativ	Night	6	4	8	4	60
11	lama99	condition2	21	f	Matura	2020-10-09 19:54:00	session1	encoding	aas7_li.jpg	Test	9	16				1826344	39		3minutes	difficulty 4					Deliberativ	Night	6	4	8	4	60
11	lama99	condition2	21	f	Matura	2020-10-09 19:54:00	session1	encoding	aas8_li.jpg	Test	9	16				1827011	40		3minutes	difficulty 4					Deliberativ	Night	6	4	8	4	60
11	lama99	condition2	21	f	Matura	2020-10-09 19:54:00	session1	encoding	aas8_li.jpg	Test	9	16				1827194	0		3minutes	difficulty 4					Deliberativ	Night	6	4	8	4	60
11	lama99	condition2	21	f	Matura	2020-10-09 19:57:00	session1	Consolidation		Test	9	16				1832667	65		3minutes	difficulty 4					Deliberativ	Night	6	4	8	4	60
11	lama99	condition2	21	f	Matura	2020-10-09 19:57:00	session1	Instruction Retrieval		Test	9	16				2015819			3minutes	difficulty 4					Deliberativ	Night	6	4	8	4	60
11	lama99	condition2	21	f	Matura	2020-10-09 19:57:00	session1	Background Picture		Test	9	16				2022860	45		3minutes	difficulty 4					Deliberativ	Night	6	4	8	4	60
11	lama99	condition2	21	f	Matura	2020-10-09 19:57:00	session1	retrieval	darwin_albatros.jpg	Test	9	16	11810	1	zusammen	2023895	51	correct	3minutes	difficulty 4		7	2	2.5	Deliberativ	Night	6	4	8	4	60
11	lama99	condition2	21	f	Matura	2020-10-09 19:58:00	session1	retrieval	aas_darwin.jpg	Test	9	16	2365	1	zusammen	2040546	52	correct	3minutes	difficulty 4		6	2	6.5	Deliberativ	Night	6	4	8	4	60
11	lama99	condition2	21	f	Matura	2020-10-09 19:58:00	session1	retrieval	pudel_einhornyak.jpg	Test	9	16	4271	2	nacheinander	2048321	53	correct	3minutes	difficulty 4		3	6	1.5	Deliberativ	Night	6	4	8	4	60
11	lama99	condition2	21	f	Matura	2020-10-09 19:58:00	session1	retrieval	albatros_aas.jpg	Test	9	16	2721	2	nacheinander	2056597	54	incorrect	3minutes	difficulty 4		6	4	5	Deliberativ	Night	6	4	8	4	60
11	lama99	condition2	21	f	Matura	2020-10-09 19:58:00	session1	retrieval	pudel_darwin.jpg	Test	9	16	2567	2	nacheinander	2063305	55	incorrect	3minutes	difficulty 4		6	1	3	Deliberativ	Night	6	4	8	4	60
11	lama99	condition2	21	f	Matura	2020-10-09 19:58:00	session1	retrieval	pudel_albatros.jpg	Test	9	16	2142	1	zusammen	2070062	56	incorrect	3minutes	difficulty 4		6	3	1.5	Deliberativ	Night	6	4	8	4	60
11	lama99	condition2	21	f	Matura	2020-10-09 19:58:00	session1	retrieval	pudel_aas.jpg	Test	9	16	2139	1	zusammen	2076653	57	correct	3minutes	difficulty 4		6	1	5.5	Deliberativ	Night	6	4	8	4	60
11	lama99	condition2	21	f	Matura	2020-10-09 19:58:00	session1	retrieval	einhornyak_darwin.jpg	Test	9	16	2790	2	nacheinander	2083827	58	correct	3minutes	difficulty 4		6	5	2.5	Deliberativ	Night	6	4	8	4	60
11	lama99	condition2	21	f	Matura	2020-10-09 19:58:00	session1	retrieval	aas_einhornyak.jpg	Test	9	16	2685	1	zusammen	2090518	59	correct	3minutes	difficulty 4		4	7	5	Deliberativ	Night	6	4	8	4	60
11	lama99	condition2	21	f	Matura	2020-10-09 19:59:00	session1	retrieval	albatros_einhornyak.jpg	Test	9	16	5889	2	nacheinander	2097976	60	correct	3minutes	difficulty 4		6	3	1	Deliberativ	Night	6	4	8	4	60
11	lama99	condition2	21	f	Matura	2020-10-09 19:59:00	session1	encoding	marder1_li.jpg	Fluss	10	4				2111992	1		immediate	difficulty 4					Deliberativ	Night	6	4	8	4	60
11	lama99	condition2	21	f	Matura	2020-10-09 19:59:00	session1	encoding	marder2_li.jpg	Fluss	10	4				2112659	2		immediate	difficulty 4					Deliberativ	Night	6	4	8	4	60
11	lama99	condition2	21	f	Matura	2020-10-09 19:59:00	session1	encoding	marder3_li.jpg	Fluss	10	4				2113326	3		immediate	difficulty 4					Deliberativ	Night	6	4	8	4	60
11	lama99	condition2	21	f	Matura	2020-10-09 19:59:00	session1	encoding	marder4_li.jpg	Fluss	10	4				2113994	4		immediate	difficulty 4					Deliberativ	Night	6	4	8	4	60
11	lama99	condition2	21	f	Matura	2020-10-09 19:59:00	session1	encoding	marder4_li.jpg	Fluss	10	4				2114177	0		immediate	difficulty 4					Deliberativ	Night	6	4	8	4	60
11	lama99	condition2	21	f	Matura	2020-10-09 19:59:00	session1	encoding	pfau1_li.jpg	Fluss	10	4				2114661	5		immediate	difficulty 4					Deliberativ	Night	6	4	8	4	60
11	lama99	condition2	21	f	Matura	2020-10-09 19:59:00	session1	encoding	pfau2_li.jpg	Fluss	10	4				2115329	6		immediate	difficulty 4					Deliberativ	Night	6	4	8	4	60
11	lama99	condition2	21	f	Matura	2020-10-09 19:59:00	session1	encoding	pfau3_li.jpg	Fluss	10	4				2115996	7		immediate	difficulty 4					Deliberativ	Night	6	4	8	4	60
11	lama99	condition2	21	f	Matura	2020-10-09 19:59:00	session1	encoding	pfau4_li.jpg	Fluss	10	4				2116663	8		immediate	difficulty 4					Deliberativ	Night	6	4	8	4	60
11	lama99	condition2	21	f	Matura	2020-10-09 19:59:00	session1	encoding	pfau4_li.jpg	Fluss	10	4				2116847	0		immediate	difficulty 4					Deliberativ	Night	6	4	8	4	60
11	lama99	condition2	21	f	Matura	2020-10-09 19:59:00	session1	encoding	specht1_re.jpg	Fluss	10	4				2117331	9		immediate	difficulty 4					Deliberativ	Night	6	4	8	4	60
11	lama99	condition2	21	f	Matura	2020-10-09 19:59:00	session1	encoding	specht2_re.jpg	Fluss	10	4				2117998	10		immediate	difficulty 4					Deliberativ	Night	6	4	8	4	60
11	lama99	condition2	21	f	Matura	2020-10-09 19:59:00	session1	encoding	specht3_re.jpg	Fluss	10	4				2118666	11		immediate	difficulty 4					Deliberativ	Night	6	4	8	4	60
11	lama99	condition2	21	f	Matura	2020-10-09 19:59:00	session1	encoding	specht4_re.jpg	Fluss	10	4				2119333	12		immediate	difficulty 4					Deliberativ	Night	6	4	8	4	60
11	lama99	condition2	21	f	Matura	2020-10-09 19:59:00	session1	encoding	specht4_re.jpg	Fluss	10	4				2119516	0		immediate	difficulty 4					Deliberativ	Night	6	4	8	4	60
11	lama99	condition2	21	f	Matura	2020-10-09 19:59:00	session1	encoding	pfau5_li.jpg	Fluss	10	4				2120000	13		immediate	difficulty 4					Deliberativ	Night	6	4	8	4	60
11	lama99	condition2	21	f	Matura	2020-10-09 19:59:00	session1	encoding	pfau6_li.jpg	Fluss	10	4				2120668	14		immediate	difficulty 4					Deliberativ	Night	6	4	8	4	60
11	lama99	condition2	21	f	Matura	2020-10-09 19:59:00	session1	encoding	pfau7_li.jpg	Fluss	10	4				2121335	15		immediate	difficulty 4					Deliberativ	Night	6	4	8	4	60
11	lama99	condition2	21	f	Matura	2020-10-09 19:59:00	session1	encoding	pfau8_li.jpg	Fluss	10	4				2122003	16		immediate	difficulty 4					Deliberativ	Night	6	4	8	4	60
11	lama99	condition2	21	f	Matura	2020-10-09 19:59:00	session1	encoding	pfau8_li.jpg	Fluss	10	4				2122186	0		immediate	difficulty 4					Deliberativ	Night	6	4	8	4	60
11	lama99	condition2	21	f	Matura	2020-10-09 19:59:00	session1	encoding	wasch1_re.jpg	Fluss	10	4				2122670	17		immediate	difficulty 4					Deliberativ	Night	6	4	8	4	60
11	lama99	condition2	21	f	Matura	2020-10-09 19:59:00	session1	encoding	wasch2_re.jpg	Fluss	10	4				2123337	18		immediate	difficulty 4					Deliberativ	Night	6	4	8	4	60
11	lama99	condition2	21	f	Matura	2020-10-09 19:59:00	session1	encoding	wasch3_re.jpg	Fluss	10	4				2124005	19		immediate	difficulty 4					Deliberativ	Night	6	4	8	4	60
11	lama99	condition2	21	f	Matura	2020-10-09 19:59:00	session1	encoding	wasch4_re.jpg	Fluss	10	4				2124672	20		immediate	difficulty 4					Deliberativ	Night	6	4	8	4	60
11	lama99	condition2	21	f	Matura	2020-10-09 19:59:00	session1	encoding	wasch4_re.jpg	Fluss	10	4				2124856	0		immediate	difficulty 4					Deliberativ	Night	6	4	8	4	60
11	lama99	condition2	21	f	Matura	2020-10-09 19:59:00	session1	encoding	wasch5_re.jpg	Fluss	10	4				2125356	21		immediate	difficulty 4					Deliberativ	Night	6	4	8	4	60
11	lama99	condition2	21	f	Matura	2020-10-09 19:59:00	session1	encoding	wasch6_re.jpg	Fluss	10	4				2126024	22		immediate	difficulty 4					Deliberativ	Night	6	4	8	4	60
11	lama99	condition2	21	f	Matura	2020-10-09 19:59:00	session1	encoding	wasch7_re.jpg	Fluss	10	4				2126691	23		immediate	difficulty 4					Deliberativ	Night	6	4	8	4	60
11	lama99	condition2	21	f	Matura	2020-10-09 19:59:00	session1	encoding	wasch8_re.jpg	Fluss	10	4				2127358	24		immediate	difficulty 4					Deliberativ	Night	6	4	8	4	60
11	lama99	condition2	21	f	Matura	2020-10-09 19:59:00	session1	encoding	wasch8_re.jpg	Fluss	10	4				2127542	0		immediate	difficulty 4					Deliberativ	Night	6	4	8	4	60
11	lama99	condition2	21	f	Matura	2020-10-09 19:59:00	session1	encoding	specht5_re.jpg	Fluss	10	4				2128026	25		immediate	difficulty 4					Deliberativ	Night	6	4	8	4	60
11	lama99	condition2	21	f	Matura	2020-10-09 19:59:00	session1	encoding	specht6_re.jpg	Fluss	10	4				2128693	26		immediate	difficulty 4					Deliberativ	Night	6	4	8	4	60
11	lama99	condition2	21	f	Matura	2020-10-09 19:59:00	session1	encoding	specht7_re.jpg	Fluss	10	4				2129361	27		immediate	difficulty 4					Deliberativ	Night	6	4	8	4	60
11	lama99	condition2	21	f	Matura	2020-10-09 19:59:00	session1	encoding	specht8_re.jpg	Fluss	10	4				2130028	28		immediate	difficulty 4					Deliberativ	Night	6	4	8	4	60
11	lama99	condition2	21	f	Matura	2020-10-09 19:59:00	session1	encoding	specht8_re.jpg	Fluss	10	4				2130211	0		immediate	difficulty 4					Deliberativ	Night	6	4	8	4	60
11	lama99	condition2	21	f	Matura	2020-10-09 19:59:00	session1	encoding	flug1_re.jpg	Fluss	10	4				2130696	29		immediate	difficulty 4					Deliberativ	Night	6	4	8	4	60
11	lama99	condition2	21	f	Matura	2020-10-09 19:59:00	session1	encoding	flug2_re.jpg	Fluss	10	4				2131363	30		immediate	difficulty 4					Deliberativ	Night	6	4	8	4	60
11	lama99	condition2	21	f	Matura	2020-10-09 19:59:00	session1	encoding	flug3_re.jpg	Fluss	10	4				2132030	31		immediate	difficulty 4					Deliberativ	Night	6	4	8	4	60
11	lama99	condition2	21	f	Matura	2020-10-09 19:59:00	session1	encoding	flug4_re.jpg	Fluss	10	4				2132698	32		immediate	difficulty 4					Deliberativ	Night	6	4	8	4	60
11	lama99	condition2	21	f	Matura	2020-10-09 19:59:00	session1	encoding	flug4_re.jpg	Fluss	10	4				2132881	0		immediate	difficulty 4					Deliberativ	Night	6	4	8	4	60
11	lama99	condition2	21	f	Matura	2020-10-09 19:59:00	session1	encoding	marder5_li.jpg	Fluss	10	4				2133365	33		immediate	difficulty 4					Deliberativ	Night	6	4	8	4	60
11	lama99	condition2	21	f	Matura	2020-10-09 19:59:00	session1	encoding	marder6_li.jpg	Fluss	10	4				2134033	34		immediate	difficulty 4					Deliberativ	Night	6	4	8	4	60
11	lama99	condition2	21	f	Matura	2020-10-09 19:59:00	session1	encoding	marder7_li.jpg	Fluss	10	4				2134700	35		immediate	difficulty 4					Deliberativ	Night	6	4	8	4	60
11	lama99	condition2	21	f	Matura	2020-10-09 19:59:00	session1	encoding	marder8_li.jpg	Fluss	10	4				2135367	36		immediate	difficulty 4					Deliberativ	Night	6	4	8	4	60
11	lama99	condition2	21	f	Matura	2020-10-09 19:59:00	session1	encoding	marder8_li.jpg	Fluss	10	4				2135551	0		immediate	difficulty 4					Deliberativ	Night	6	4	8	4	60
11	lama99	condition2	21	f	Matura	2020-10-09 19:59:00	session1	encoding	flug5_re.jpg	Fluss	10	4				2136035	37		immediate	difficulty 4					Deliberativ	Night	6	4	8	4	60
11	lama99	condition2	21	f	Matura	2020-10-09 19:59:00	session1	encoding	flug6_re.jpg	Fluss	10	4				2136702	38		immediate	difficulty 4					Deliberativ	Night	6	4	8	4	60
11	lama99	condition2	21	f	Matura	2020-10-09 19:59:00	session1	encoding	flug7_re.jpg	Fluss	10	4				2137370	39		immediate	difficulty 4					Deliberativ	Night	6	4	8	4	60
11	lama99	condition2	21	f	Matura	2020-10-09 19:59:00	session1	encoding	flug8_re.jpg	Fluss	10	4				2138037	40		immediate	difficulty 4					Deliberativ	Night	6	4	8	4	60
11	lama99	condition2	21	f	Matura	2020-10-09 19:59:00	session1	encoding	flug8_re.jpg	Fluss	10	4				2138220	0		immediate	difficulty 4					Deliberativ	Night	6	4	8	4	60
11	lama99	condition2	21	f	Matura	2020-10-09 19:59:00	session1	Consolidation		Fluss	10	4				2142258	65		immediate	difficulty 4					Deliberativ	Night	6	4	8	4	60
11	lama99	condition2	21	f	Matura	2020-10-09 19:59:00	session1	Instruction Retrieval		Fluss	10	4				2144477			immediate	difficulty 4					Deliberativ	Night	6	4	8	4	60
11	lama99	condition2	21	f	Matura	2020-10-09 19:59:00	session1	Background Picture		Fluss	10	4				2151518	45		immediate	difficulty 4					Deliberativ	Night	6	4	8	4	60
11	lama99	condition2	21	f	Matura	2020-10-09 19:59:00	session1	retrieval	pfau_wasch.jpg	Fluss	10	4	4539	2	nacheinander	2152553	51	correct	immediate	difficulty 4		4	3	1.5	Deliberativ	Night	6	4	8	4	60
11	lama99	condition2	21	f	Matura	2020-10-09 20:00:00	session1	retrieval	wasch_marder.jpg	Fluss	10	4	2336	1	zusammen	2161129	52	correct	immediate	difficulty 4		3	4	4.5	Deliberativ	Night	6	4	8	4	60
11	lama99	condition2	21	f	Matura	2020-10-09 20:00:00	session1	retrieval	flug_pfau.jpg	Fluss	10	4	3799	2	nacheinander	2167469	53	correct	immediate	difficulty 4		3	6	2	Deliberativ	Night	6	4	8	4	60
11	lama99	condition2	21	f	Matura	2020-10-09 20:00:00	session1	retrieval	wasch_flug.jpg	Fluss	10	4	4192	2	nacheinander	2175111	54	correct	immediate	difficulty 4		4	3	1.5	Deliberativ	Night	6	4	8	4	60
11	lama99	condition2	21	f	Matura	2020-10-09 20:00:00	session1	retrieval	marder_flug.jpg	Fluss	10	4	10983	1	zusammen	2183670	55	correct	immediate	difficulty 4		4	7	5	Deliberativ	Night	6	4	8	4	60
11	lama99	condition2	21	f	Matura	2020-10-09 20:00:00	session1	retrieval	specht_pfau.jpg	Fluss	10	4	5017	2	nacheinander	2198687	56	incorrect	immediate	difficulty 4		6	1	3	Deliberativ	Night	6	4	8	4	60
11	lama99	condition2	21	f	Matura	2020-10-09 20:00:00	session1	retrieval	specht_flug.jpg	Fluss	10	4	4886	1	zusammen	2208631	57	incorrect	immediate	difficulty 4		4	5	3	Deliberativ	Night	6	4	8	4	60
11	lama99	condition2	21	f	Matura	2020-10-09 20:01:00	session1	retrieval	marder_specht.jpg	Fluss	10	4	4508	2	nacheinander	2217508	58	incorrect	immediate	difficulty 4		4	2	6	Deliberativ	Night	6	4	8	4	60
11	lama99	condition2	21	f	Matura	2020-10-09 20:01:00	session1	retrieval	wasch_specht.jpg	Fluss	10	4	3496	2	nacheinander	2228436	59	incorrect	immediate	difficulty 4		4	2	2.5	Deliberativ	Night	6	4	8	4	60
11	lama99	condition2	21	f	Matura	2020-10-09 20:01:00	session1	retrieval	marder_pfau.jpg	Fluss	10	4	2052	1	zusammen	2236262	60	correct	immediate	difficulty 4		3	1	5	Deliberativ	Night	6	4	8	4	60
11	lama99	condition2	21	f	Matura	2020-10-09 20:01:00	session1	encoding	laeufer1_li.jpg	Untergrund	11	10				2246273	1		12hours	difficulty 4					Deliberativ	Night	6	4	8	4	60
11	lama99	condition2	21	f	Matura	2020-10-09 20:01:00	session1	encoding	laeufer2_li.jpg	Untergrund	11	10				2246940	2		12hours	difficulty 4					Deliberativ	Night	6	4	8	4	60
11	lama99	condition2	21	f	Matura	2020-10-09 20:01:00	session1	encoding	laeufer3_li.jpg	Untergrund	11	10				2247608	3		12hours	difficulty 4					Deliberativ	Night	6	4	8	4	60
11	lama99	condition2	21	f	Matura	2020-10-09 20:01:00	session1	encoding	laeufer4_li.jpg	Untergrund	11	10				2248275	4		12hours	difficulty 4					Deliberativ	Night	6	4	8	4	60
11	lama99	condition2	21	f	Matura	2020-10-09 20:01:00	session1	encoding	laeufer4_li.jpg	Untergrund	11	10				2248458	0		12hours	difficulty 4					Deliberativ	Night	6	4	8	4	60
11	lama99	condition2	21	f	Matura	2020-10-09 20:01:00	session1	encoding	milbe1_li.jpg	Untergrund	11	10				2248942	5		12hours	difficulty 4					Deliberativ	Night	6	4	8	4	60
11	lama99	condition2	21	f	Matura	2020-10-09 20:01:00	session1	encoding	milbe2_li.jpg	Untergrund	11	10				2249610	6		12hours	difficulty 4					Deliberativ	Night	6	4	8	4	60
11	lama99	condition2	21	f	Matura	2020-10-09 20:01:00	session1	encoding	milbe3_li.jpg	Untergrund	11	10				2250277	7		12hours	difficulty 4					Deliberativ	Night	6	4	8	4	60
11	lama99	condition2	21	f	Matura	2020-10-09 20:01:00	session1	encoding	milbe4_li.jpg	Untergrund	11	10				2250945	8		12hours	difficulty 4					Deliberativ	Night	6	4	8	4	60
11	lama99	condition2	21	f	Matura	2020-10-09 20:01:00	session1	encoding	milbe4_li.jpg	Untergrund	11	10				2251128	0		12hours	difficulty 4					Deliberativ	Night	6	4	8	4	60
11	lama99	condition2	21	f	Matura	2020-10-09 20:01:00	session1	encoding	nacktmull1_re.jpg	Untergrund	11	10				2251612	9		12hours	difficulty 4					Deliberativ	Night	6	4	8	4	60
11	lama99	condition2	21	f	Matura	2020-10-09 20:01:00	session1	encoding	nacktmull2_re.jpg	Untergrund	11	10				2252279	10		12hours	difficulty 4					Deliberativ	Night	6	4	8	4	60
11	lama99	condition2	21	f	Matura	2020-10-09 20:01:00	session1	encoding	nacktmull3_re.jpg	Untergrund	11	10				2252947	11		12hours	difficulty 4					Deliberativ	Night	6	4	8	4	60
11	lama99	condition2	21	f	Matura	2020-10-09 20:01:00	session1	encoding	nacktmull4_re.jpg	Untergrund	11	10				2253614	12		12hours	difficulty 4					Deliberativ	Night	6	4	8	4	60
11	lama99	condition2	21	f	Matura	2020-10-09 20:01:00	session1	encoding	nacktmull4_re.jpg	Untergrund	11	10				2253798	0		12hours	difficulty 4					Deliberativ	Night	6	4	8	4	60
11	lama99	condition2	21	f	Matura	2020-10-09 20:01:00	session1	encoding	nacktmull5_re.jpg	Untergrund	11	10				2254282	13		12hours	difficulty 4					Deliberativ	Night	6	4	8	4	60
11	lama99	condition2	21	f	Matura	2020-10-09 20:01:00	session1	encoding	nacktmull6_re.jpg	Untergrund	11	10				2254949	14		12hours	difficulty 4					Deliberativ	Night	6	4	8	4	60
11	lama99	condition2	21	f	Matura	2020-10-09 20:01:00	session1	encoding	nacktmull7_re.jpg	Untergrund	11	10				2255616	15		12hours	difficulty 4					Deliberativ	Night	6	4	8	4	60
11	lama99	condition2	21	f	Matura	2020-10-09 20:01:00	session1	encoding	nacktmull8_re.jpg	Untergrund	11	10				2256284	16		12hours	difficulty 4					Deliberativ	Night	6	4	8	4	60
11	lama99	condition2	21	f	Matura	2020-10-09 20:01:00	session1	encoding	nacktmull8_re.jpg	Untergrund	11	10				2256467	0		12hours	difficulty 4					Deliberativ	Night	6	4	8	4	60
11	lama99	condition2	21	f	Matura	2020-10-09 20:01:00	session1	encoding	ohrwurm1_re.jpg	Untergrund	11	10				2256951	17		12hours	difficulty 4					Deliberativ	Night	6	4	8	4	60
11	lama99	condition2	21	f	Matura	2020-10-09 20:01:00	session1	encoding	ohrwurm2_re.jpg	Untergrund	11	10				2257619	18		12hours	difficulty 4					Deliberativ	Night	6	4	8	4	60
11	lama99	condition2	21	f	Matura	2020-10-09 20:01:00	session1	encoding	ohrwurm3_re.jpg	Untergrund	11	10				2258286	19		12hours	difficulty 4					Deliberativ	Night	6	4	8	4	60
11	lama99	condition2	21	f	Matura	2020-10-09 20:01:00	session1	encoding	ohrwurm4_re.jpg	Untergrund	11	10				2258953	20		12hours	difficulty 4					Deliberativ	Night	6	4	8	4	60
11	lama99	condition2	21	f	Matura	2020-10-09 20:01:00	session1	encoding	ohrwurm4_re.jpg	Untergrund	11	10				2259137	0		12hours	difficulty 4					Deliberativ	Night	6	4	8	4	60
11	lama99	condition2	21	f	Matura	2020-10-09 20:01:00	session1	encoding	milbe5_li.jpg	Untergrund	11	10				2259621	21		12hours	difficulty 4					Deliberativ	Night	6	4	8	4	60
11	lama99	condition2	21	f	Matura	2020-10-09 20:01:00	session1	encoding	milbe6_li.jpg	Untergrund	11	10				2260288	22		12hours	difficulty 4					Deliberativ	Night	6	4	8	4	60
11	lama99	condition2	21	f	Matura	2020-10-09 20:01:00	session1	encoding	milbe7_li.jpg	Untergrund	11	10				2260956	23		12hours	difficulty 4					Deliberativ	Night	6	4	8	4	60
11	lama99	condition2	21	f	Matura	2020-10-09 20:01:00	session1	encoding	milbe8_li.jpg	Untergrund	11	10				2261623	24		12hours	difficulty 4					Deliberativ	Night	6	4	8	4	60
11	lama99	condition2	21	f	Matura	2020-10-09 20:01:00	session1	encoding	milbe8_li.jpg	Untergrund	11	10				2261806	0		12hours	difficulty 4					Deliberativ	Night	6	4	8	4	60
11	lama99	condition2	21	f	Matura	2020-10-09 20:01:00	session1	encoding	ohrwurm5_re.jpg	Untergrund	11	10				2262290	25		12hours	difficulty 4					Deliberativ	Night	6	4	8	4	60
11	lama99	condition2	21	f	Matura	2020-10-09 20:01:00	session1	encoding	ohrwurm6_re.jpg	Untergrund	11	10				2262958	26		12hours	difficulty 4					Deliberativ	Night	6	4	8	4	60
11	lama99	condition2	21	f	Matura	2020-10-09 20:01:00	session1	encoding	ohrwurm7_re.jpg	Untergrund	11	10				2263625	27		12hours	difficulty 4					Deliberativ	Night	6	4	8	4	60
11	lama99	condition2	21	f	Matura	2020-10-09 20:01:00	session1	encoding	ohrwurm8_re.jpg	Untergrund	11	10				2264293	28		12hours	difficulty 4					Deliberativ	Night	6	4	8	4	60
11	lama99	condition2	21	f	Matura	2020-10-09 20:01:00	session1	encoding	ohrwurm8_re.jpg	Untergrund	11	10				2264476	0		12hours	difficulty 4					Deliberativ	Night	6	4	8	4	60
11	lama99	condition2	21	f	Matura	2020-10-09 20:01:00	session1	encoding	wurm1_re.jpg	Untergrund	11	10				2264960	29		12hours	difficulty 4					Deliberativ	Night	6	4	8	4	60
11	lama99	condition2	21	f	Matura	2020-10-09 20:01:00	session1	encoding	wurm2_re.jpg	Untergrund	11	10				2265627	30		12hours	difficulty 4					Deliberativ	Night	6	4	8	4	60
11	lama99	condition2	21	f	Matura	2020-10-09 20:01:00	session1	encoding	wurm3_re.jpg	Untergrund	11	10				2266295	31		12hours	difficulty 4					Deliberativ	Night	6	4	8	4	60
11	lama99	condition2	21	f	Matura	2020-10-09 20:01:00	session1	encoding	wurm4_re.jpg	Untergrund	11	10				2266962	32		12hours	difficulty 4					Deliberativ	Night	6	4	8	4	60
11	lama99	condition2	21	f	Matura	2020-10-09 20:01:00	session1	encoding	wurm4_re.jpg	Untergrund	11	10				2267146	0		12hours	difficulty 4					Deliberativ	Night	6	4	8	4	60
11	lama99	condition2	21	f	Matura	2020-10-09 20:01:00	session1	encoding	laeufer5_li.jpg	Untergrund	11	10				2267630	33		12hours	difficulty 4					Deliberativ	Night	6	4	8	4	60
11	lama99	condition2	21	f	Matura	2020-10-09 20:01:00	session1	encoding	laeufer6_li.jpg	Untergrund	11	10				2268297	34		12hours	difficulty 4					Deliberativ	Night	6	4	8	4	60
11	lama99	condition2	21	f	Matura	2020-10-09 20:01:00	session1	encoding	laeufer7_li.jpg	Untergrund	11	10				2268964	35		12hours	difficulty 4					Deliberativ	Night	6	4	8	4	60
11	lama99	condition2	21	f	Matura	2020-10-09 20:01:00	session1	encoding	laeufer8_li.jpg	Untergrund	11	10				2269632	36		12hours	difficulty 4					Deliberativ	Night	6	4	8	4	60
11	lama99	condition2	21	f	Matura	2020-10-09 20:01:00	session1	encoding	laeufer8_li.jpg	Untergrund	11	10				2269815	0		12hours	difficulty 4					Deliberativ	Night	6	4	8	4	60
11	lama99	condition2	21	f	Matura	2020-10-09 20:01:00	session1	encoding	wurm5_re.jpg	Untergrund	11	10				2270299	37		12hours	difficulty 4					Deliberativ	Night	6	4	8	4	60
11	lama99	condition2	21	f	Matura	2020-10-09 20:01:00	session1	encoding	wurm6_re.jpg	Untergrund	11	10				2270967	38		12hours	difficulty 4					Deliberativ	Night	6	4	8	4	60
11	lama99	condition2	21	f	Matura	2020-10-09 20:01:00	session1	encoding	wurm7_re.jpg	Untergrund	11	10				2271634	39		12hours	difficulty 4					Deliberativ	Night	6	4	8	4	60
11	lama99	condition2	21	f	Matura	2020-10-09 20:01:00	session1	encoding	wurm8_re.jpg	Untergrund	11	10				2272301	40		12hours	difficulty 4					Deliberativ	Night	6	4	8	4	60
11	lama99	condition2	21	f	Matura	2020-10-09 20:01:00	session1	encoding	wurm8_re.jpg	Untergrund	11	10				2272485	0		12hours	difficulty 4					Deliberativ	Night	6	4	8	4	60
11	lama99	condition2	21	f	Matura	2020-10-09 20:05:00	session1	Consolidation		Untergrund	11	10				2277707	65		12hours	difficulty 4					Deliberativ	Night	6	4	8	4	60
11	lama99	condition2	21	f	Matura	2020-10-09 20:05:00	session1	encoding	kakadu1_li.jpg	Voegel	12	18				2465631	1		12hours	difficulty 6					Deliberativ	Night	6	4	8	4	60
11	lama99	condition2	21	f	Matura	2020-10-09 20:05:00	session1	encoding	kakadu2_li.jpg	Voegel	12	18				2466298	2		12hours	difficulty 6					Deliberativ	Night	6	4	8	4	60
11	lama99	condition2	21	f	Matura	2020-10-09 20:05:00	session1	encoding	kakadu3_li.jpg	Voegel	12	18				2466966	3		12hours	difficulty 6					Deliberativ	Night	6	4	8	4	60
11	lama99	condition2	21	f	Matura	2020-10-09 20:05:00	session1	encoding	kakadu4_li.jpg	Voegel	12	18				2467633	4		12hours	difficulty 6					Deliberativ	Night	6	4	8	4	60
11	lama99	condition2	21	f	Matura	2020-10-09 20:05:00	session1	encoding	kakadu4_li.jpg	Voegel	12	18				2467816	0		12hours	difficulty 6					Deliberativ	Night	6	4	8	4	60
11	lama99	condition2	21	f	Matura	2020-10-09 20:05:00	session1	encoding	adler1_li.jpg	Voegel	12	18				2468301	5		12hours	difficulty 6					Deliberativ	Night	6	4	8	4	60
11	lama99	condition2	21	f	Matura	2020-10-09 20:05:00	session1	encoding	adler2_li.jpg	Voegel	12	18				2468968	6		12hours	difficulty 6					Deliberativ	Night	6	4	8	4	60
11	lama99	condition2	21	f	Matura	2020-10-09 20:05:00	session1	encoding	adler3_li.jpg	Voegel	12	18				2469635	7		12hours	difficulty 6					Deliberativ	Night	6	4	8	4	60
11	lama99	condition2	21	f	Matura	2020-10-09 20:05:00	session1	encoding	adler4_li.jpg	Voegel	12	18				2470303	8		12hours	difficulty 6					Deliberativ	Night	6	4	8	4	60
11	lama99	condition2	21	f	Matura	2020-10-09 20:05:00	session1	encoding	adler4_li.jpg	Voegel	12	18				2470486	0		12hours	difficulty 6					Deliberativ	Night	6	4	8	4	60
11	lama99	condition2	21	f	Matura	2020-10-09 20:05:00	session1	encoding	segler1_li.jpg	Voegel	12	18				2470970	9		12hours	difficulty 6					Deliberativ	Night	6	4	8	4	60
11	lama99	condition2	21	f	Matura	2020-10-09 20:05:00	session1	encoding	segler2_li.jpg	Voegel	12	18				2471638	10		12hours	difficulty 6					Deliberativ	Night	6	4	8	4	60
11	lama99	condition2	21	f	Matura	2020-10-09 20:05:00	session1	encoding	segler3_li.jpg	Voegel	12	18				2472305	11		12hours	difficulty 6					Deliberativ	Night	6	4	8	4	60
11	lama99	condition2	21	f	Matura	2020-10-09 20:05:00	session1	encoding	segler4_li.jpg	Voegel	12	18				2472972	12		12hours	difficulty 6					Deliberativ	Night	6	4	8	4	60
11	lama99	condition2	21	f	Matura	2020-10-09 20:05:00	session1	encoding	segler4_li.jpg	Voegel	12	18				2473156	0		12hours	difficulty 6					Deliberativ	Night	6	4	8	4	60
11	lama99	condition2	21	f	Matura	2020-10-09 20:05:00	session1	encoding	adler5_li.jpg	Voegel	12	18				2473640	13		12hours	difficulty 6					Deliberativ	Night	6	4	8	4	60
11	lama99	condition2	21	f	Matura	2020-10-09 20:05:00	session1	encoding	adler6_li.jpg	Voegel	12	18				2474307	14		12hours	difficulty 6					Deliberativ	Night	6	4	8	4	60
11	lama99	condition2	21	f	Matura	2020-10-09 20:05:00	session1	encoding	adler7_li.jpg	Voegel	12	18				2474975	15		12hours	difficulty 6					Deliberativ	Night	6	4	8	4	60
11	lama99	condition2	21	f	Matura	2020-10-09 20:05:00	session1	encoding	adler8_li.jpg	Voegel	12	18				2475642	16		12hours	difficulty 6					Deliberativ	Night	6	4	8	4	60
11	lama99	condition2	21	f	Matura	2020-10-09 20:05:00	session1	encoding	adler8_li.jpg	Voegel	12	18				2475825	0		12hours	difficulty 6					Deliberativ	Night	6	4	8	4	60
11	lama99	condition2	21	f	Matura	2020-10-09 20:05:00	session1	encoding	ara1_re.jpg	Voegel	12	18				2476309	17		12hours	difficulty 6					Deliberativ	Night	6	4	8	4	60
11	lama99	condition2	21	f	Matura	2020-10-09 20:05:00	session1	encoding	ara2_re.jpg	Voegel	12	18				2476977	18		12hours	difficulty 6					Deliberativ	Night	6	4	8	4	60
11	lama99	condition2	21	f	Matura	2020-10-09 20:05:00	session1	encoding	ara3_re.jpg	Voegel	12	18				2477644	19		12hours	difficulty 6					Deliberativ	Night	6	4	8	4	60
11	lama99	condition2	21	f	Matura	2020-10-09 20:05:00	session1	encoding	ara4_re.jpg	Voegel	12	18				2478312	20		12hours	difficulty 6					Deliberativ	Night	6	4	8	4	60
11	lama99	condition2	21	f	Matura	2020-10-09 20:05:00	session1	encoding	ara4_re.jpg	Voegel	12	18				2478495	0		12hours	difficulty 6					Deliberativ	Night	6	4	8	4	60
11	lama99	condition2	21	f	Matura	2020-10-09 20:05:00	session1	encoding	reiher1_re.jpg	Voegel	12	18				2478979	21		12hours	difficulty 6					Deliberativ	Night	6	4	8	4	60
11	lama99	condition2	21	f	Matura	2020-10-09 20:05:00	session1	encoding	reiher2_re.jpg	Voegel	12	18				2479646	22		12hours	difficulty 6					Deliberativ	Night	6	4	8	4	60
11	lama99	condition2	21	f	Matura	2020-10-09 20:05:00	session1	encoding	reiher3_re.jpg	Voegel	12	18				2480314	23		12hours	difficulty 6					Deliberativ	Night	6	4	8	4	60
11	lama99	condition2	21	f	Matura	2020-10-09 20:05:00	session1	encoding	reiher4_re.jpg	Voegel	12	18				2480981	24		12hours	difficulty 6					Deliberativ	Night	6	4	8	4	60
11	lama99	condition2	21	f	Matura	2020-10-09 20:05:00	session1	encoding	reiher4_re.jpg	Voegel	12	18				2481165	0		12hours	difficulty 6					Deliberativ	Night	6	4	8	4	60
11	lama99	condition2	21	f	Matura	2020-10-09 20:05:00	session1	encoding	kakadu5_li.jpg	Voegel	12	18				2481649	25		12hours	difficulty 6					Deliberativ	Night	6	4	8	4	60
11	lama99	condition2	21	f	Matura	2020-10-09 20:05:00	session1	encoding	kakadu6_li.jpg	Voegel	12	18				2482316	26		12hours	difficulty 6					Deliberativ	Night	6	4	8	4	60
11	lama99	condition2	21	f	Matura	2020-10-09 20:05:00	session1	encoding	kakadu7_li.jpg	Voegel	12	18				2482983	27		12hours	difficulty 6					Deliberativ	Night	6	4	8	4	60
11	lama99	condition2	21	f	Matura	2020-10-09 20:05:00	session1	encoding	kakadu8_li.jpg	Voegel	12	18				2483651	28		12hours	difficulty 6					Deliberativ	Night	6	4	8	4	60
11	lama99	condition2	21	f	Matura	2020-10-09 20:05:00	session1	encoding	kakadu8_li.jpg	Voegel	12	18				2483834	0		12hours	difficulty 6					Deliberativ	Night	6	4	8	4	60
11	lama99	condition2	21	f	Matura	2020-10-09 20:05:00	session1	encoding	segler5_li.jpg	Voegel	12	18				2484318	29		12hours	difficulty 6					Deliberativ	Night	6	4	8	4	60
11	lama99	condition2	21	f	Matura	2020-10-09 20:05:00	session1	encoding	segler6_li.jpg	Voegel	12	18				2484986	30		12hours	difficulty 6					Deliberativ	Night	6	4	8	4	60
11	lama99	condition2	21	f	Matura	2020-10-09 20:05:00	session1	encoding	segler7_li.jpg	Voegel	12	18				2485653	31		12hours	difficulty 6					Deliberativ	Night	6	4	8	4	60
11	lama99	condition2	21	f	Matura	2020-10-09 20:05:00	session1	encoding	segler8_li.jpg	Voegel	12	18				2486320	32		12hours	difficulty 6					Deliberativ	Night	6	4	8	4	60
11	lama99	condition2	21	f	Matura	2020-10-09 20:05:00	session1	encoding	segler8_li.jpg	Voegel	12	18				2486504	0		12hours	difficulty 6					Deliberativ	Night	6	4	8	4	60
11	lama99	condition2	21	f	Matura	2020-10-09 20:05:00	session1	encoding	reiher5_re.jpg	Voegel	12	18				2486988	33		12hours	difficulty 6					Deliberativ	Night	6	4	8	4	60
11	lama99	condition2	21	f	Matura	2020-10-09 20:05:00	session1	encoding	reiher6_re.jpg	Voegel	12	18				2487655	34		12hours	difficulty 6					Deliberativ	Night	6	4	8	4	60
11	lama99	condition2	21	f	Matura	2020-10-09 20:05:00	session1	encoding	reiher7_re.jpg	Voegel	12	18				2488323	35		12hours	difficulty 6					Deliberativ	Night	6	4	8	4	60
11	lama99	condition2	21	f	Matura	2020-10-09 20:05:00	session1	encoding	reiher8_re.jpg	Voegel	12	18				2488990	36		12hours	difficulty 6					Deliberativ	Night	6	4	8	4	60
11	lama99	condition2	21	f	Matura	2020-10-09 20:05:00	session1	encoding	reiher8_re.jpg	Voegel	12	18				2489173	0		12hours	difficulty 6					Deliberativ	Night	6	4	8	4	60
11	lama99	condition2	21	f	Matura	2020-10-09 20:05:00	session1	encoding	ara5_re.jpg	Voegel	12	18				2489657	37		12hours	difficulty 6					Deliberativ	Night	6	4	8	4	60
11	lama99	condition2	21	f	Matura	2020-10-09 20:05:00	session1	encoding	ara6_re.jpg	Voegel	12	18				2490325	38		12hours	difficulty 6					Deliberativ	Night	6	4	8	4	60
11	lama99	condition2	21	f	Matura	2020-10-09 20:05:00	session1	encoding	ara7_re.jpg	Voegel	12	18				2490992	39		12hours	difficulty 6					Deliberativ	Night	6	4	8	4	60
11	lama99	condition2	21	f	Matura	2020-10-09 20:05:00	session1	encoding	ara8_re.jpg	Voegel	12	18				2491660	40		12hours	difficulty 6					Deliberativ	Night	6	4	8	4	60
11	lama99	condition2	21	f	Matura	2020-10-09 20:05:00	session1	encoding	ara8_re.jpg	Voegel	12	18				2491843	0		12hours	difficulty 6					Deliberativ	Night	6	4	8	4	60
11	lama99	condition2	21	f	Matura	2020-10-09 20:08:00	session1	Consolidation		Voegel	12	18				2497016	65		12hours	difficulty 6					Deliberativ	Night	6	4	8	4	60
11	lama99	condition2	21	f	Matura	2020-10-09 20:08:00	session1	encoding	holzbock1_li.jpg	Garten	13	5				2687242	1		immediate	difficulty 5					Deliberativ	Night	6	4	8	4	60
11	lama99	condition2	21	f	Matura	2020-10-09 20:08:00	session1	encoding	holzbock2_li.jpg	Garten	13	5				2687909	2		immediate	difficulty 5					Deliberativ	Night	6	4	8	4	60
11	lama99	condition2	21	f	Matura	2020-10-09 20:08:00	session1	encoding	holzbock3_li.jpg	Garten	13	5				2688576	3		immediate	difficulty 5					Deliberativ	Night	6	4	8	4	60
11	lama99	condition2	21	f	Matura	2020-10-09 20:08:00	session1	encoding	holzbock4_li.jpg	Garten	13	5				2689244	4		immediate	difficulty 5					Deliberativ	Night	6	4	8	4	60
11	lama99	condition2	21	f	Matura	2020-10-09 20:08:00	session1	encoding	holzbock4_li.jpg	Garten	13	5				2689427	0		immediate	difficulty 5					Deliberativ	Night	6	4	8	4	60
11	lama99	condition2	21	f	Matura	2020-10-09 20:08:00	session1	encoding	hirschkaefer1_li.jpg	Garten	13	5				2689911	5		immediate	difficulty 5					Deliberativ	Night	6	4	8	4	60
11	lama99	condition2	21	f	Matura	2020-10-09 20:08:00	session1	encoding	hirschkaefer2_li.jpg	Garten	13	5				2690579	6		immediate	difficulty 5					Deliberativ	Night	6	4	8	4	60
11	lama99	condition2	21	f	Matura	2020-10-09 20:08:00	session1	encoding	hirschkaefer3_li.jpg	Garten	13	5				2691246	7		immediate	difficulty 5					Deliberativ	Night	6	4	8	4	60
11	lama99	condition2	21	f	Matura	2020-10-09 20:08:00	session1	encoding	hirschkaefer4_li.jpg	Garten	13	5				2691913	8		immediate	difficulty 5					Deliberativ	Night	6	4	8	4	60
11	lama99	condition2	21	f	Matura	2020-10-09 20:08:00	session1	encoding	hirschkaefer4_li.jpg	Garten	13	5				2692097	0		immediate	difficulty 5					Deliberativ	Night	6	4	8	4	60
11	lama99	condition2	21	f	Matura	2020-10-09 20:08:00	session1	encoding	gottesanbeterin1_re.jpg	Garten	13	5				2692581	9		immediate	difficulty 5					Deliberativ	Night	6	4	8	4	60
11	lama99	condition2	21	f	Matura	2020-10-09 20:08:00	session1	encoding	gottesanbeterin2_re.jpg	Garten	13	5				2693248	10		immediate	difficulty 5					Deliberativ	Night	6	4	8	4	60
11	lama99	condition2	21	f	Matura	2020-10-09 20:08:00	session1	encoding	gottesanbeterin3_re.jpg	Garten	13	5				2693916	11		immediate	difficulty 5					Deliberativ	Night	6	4	8	4	60
11	lama99	condition2	21	f	Matura	2020-10-09 20:08:00	session1	encoding	gottesanbeterin4_re.jpg	Garten	13	5				2694583	12		immediate	difficulty 5					Deliberativ	Night	6	4	8	4	60
11	lama99	condition2	21	f	Matura	2020-10-09 20:08:00	session1	encoding	gottesanbeterin4_re.jpg	Garten	13	5				2694766	0		immediate	difficulty 5					Deliberativ	Night	6	4	8	4	60
11	lama99	condition2	21	f	Matura	2020-10-09 20:08:00	session1	encoding	holzbock5_li.jpg	Garten	13	5				2695250	13		immediate	difficulty 5					Deliberativ	Night	6	4	8	4	60
11	lama99	condition2	21	f	Matura	2020-10-09 20:08:00	session1	encoding	holzbock6_li.jpg	Garten	13	5				2695918	14		immediate	difficulty 5					Deliberativ	Night	6	4	8	4	60
11	lama99	condition2	21	f	Matura	2020-10-09 20:08:00	session1	encoding	holzbock7_li.jpg	Garten	13	5				2696585	15		immediate	difficulty 5					Deliberativ	Night	6	4	8	4	60
11	lama99	condition2	21	f	Matura	2020-10-09 20:09:00	session1	encoding	holzbock8_li.jpg	Garten	13	5				2697253	16		immediate	difficulty 5					Deliberativ	Night	6	4	8	4	60
11	lama99	condition2	21	f	Matura	2020-10-09 20:09:00	session1	encoding	holzbock8_li.jpg	Garten	13	5				2697436	0		immediate	difficulty 5					Deliberativ	Night	6	4	8	4	60
11	lama99	condition2	21	f	Matura	2020-10-09 20:09:00	session1	encoding	marienkaefer1_re.jpg	Garten	13	5				2697920	17		immediate	difficulty 5					Deliberativ	Night	6	4	8	4	60
11	lama99	condition2	21	f	Matura	2020-10-09 20:09:00	session1	encoding	marienkaefer2_re.jpg	Garten	13	5				2698587	18		immediate	difficulty 5					Deliberativ	Night	6	4	8	4	60
11	lama99	condition2	21	f	Matura	2020-10-09 20:09:00	session1	encoding	marienkaefer3_re.jpg	Garten	13	5				2699255	19		immediate	difficulty 5					Deliberativ	Night	6	4	8	4	60
11	lama99	condition2	21	f	Matura	2020-10-09 20:09:00	session1	encoding	marienkaefer4_re.jpg	Garten	13	5				2699922	20		immediate	difficulty 5					Deliberativ	Night	6	4	8	4	60
11	lama99	condition2	21	f	Matura	2020-10-09 20:09:00	session1	encoding	marienkaefer4_re.jpg	Garten	13	5				2700106	0		immediate	difficulty 5					Deliberativ	Night	6	4	8	4	60
11	lama99	condition2	21	f	Matura	2020-10-09 20:09:00	session1	encoding	marienkaefer5_re.jpg	Garten	13	5				2700590	21		immediate	difficulty 5					Deliberativ	Night	6	4	8	4	60
11	lama99	condition2	21	f	Matura	2020-10-09 20:09:00	session1	encoding	marienkaefer6_re.jpg	Garten	13	5				2701257	22		immediate	difficulty 5					Deliberativ	Night	6	4	8	4	60
11	lama99	condition2	21	f	Matura	2020-10-09 20:09:00	session1	encoding	marienkaefer7_re.jpg	Garten	13	5				2701924	23		immediate	difficulty 5					Deliberativ	Night	6	4	8	4	60
11	lama99	condition2	21	f	Matura	2020-10-09 20:09:00	session1	encoding	marienkaefer8_re.jpg	Garten	13	5				2702592	24		immediate	difficulty 5					Deliberativ	Night	6	4	8	4	60
11	lama99	condition2	21	f	Matura	2020-10-09 20:09:00	session1	encoding	marienkaefer8_re.jpg	Garten	13	5				2702775	0		immediate	difficulty 5					Deliberativ	Night	6	4	8	4	60
11	lama99	condition2	21	f	Matura	2020-10-09 20:09:00	session1	encoding	wanze1_re.jpg	Garten	13	5				2703259	25		immediate	difficulty 5					Deliberativ	Night	6	4	8	4	60
11	lama99	condition2	21	f	Matura	2020-10-09 20:09:00	session1	encoding	wanze2_re.jpg	Garten	13	5				2703927	26		immediate	difficulty 5					Deliberativ	Night	6	4	8	4	60
11	lama99	condition2	21	f	Matura	2020-10-09 20:09:00	session1	encoding	wanze3_re.jpg	Garten	13	5				2704594	27		immediate	difficulty 5					Deliberativ	Night	6	4	8	4	60
11	lama99	condition2	21	f	Matura	2020-10-09 20:09:00	session1	encoding	wanze4_re.jpg	Garten	13	5				2705261	28		immediate	difficulty 5					Deliberativ	Night	6	4	8	4	60
11	lama99	condition2	21	f	Matura	2020-10-09 20:09:00	session1	encoding	wanze4_re.jpg	Garten	13	5				2705445	0		immediate	difficulty 5					Deliberativ	Night	6	4	8	4	60
11	lama99	condition2	21	f	Matura	2020-10-09 20:09:00	session1	encoding	hirschkaefer5_li.jpg	Garten	13	5				2705929	29		immediate	difficulty 5					Deliberativ	Night	6	4	8	4	60
11	lama99	condition2	21	f	Matura	2020-10-09 20:09:00	session1	encoding	hirschkaefer6_li.jpg	Garten	13	5				2706596	30		immediate	difficulty 5					Deliberativ	Night	6	4	8	4	60
11	lama99	condition2	21	f	Matura	2020-10-09 20:09:00	session1	encoding	hirschkaefer7_li.jpg	Garten	13	5				2707264	31		immediate	difficulty 5					Deliberativ	Night	6	4	8	4	60
11	lama99	condition2	21	f	Matura	2020-10-09 20:09:00	session1	encoding	hirschkaefer8_li.jpg	Garten	13	5				2707931	32		immediate	difficulty 5					Deliberativ	Night	6	4	8	4	60
11	lama99	condition2	21	f	Matura	2020-10-09 20:09:00	session1	encoding	hirschkaefer8_li.jpg	Garten	13	5				2708114	0		immediate	difficulty 5					Deliberativ	Night	6	4	8	4	60
11	lama99	condition2	21	f	Matura	2020-10-09 20:09:00	session1	encoding	wanze5_re.jpg	Garten	13	5				2708598	33		immediate	difficulty 5					Deliberativ	Night	6	4	8	4	60
11	lama99	condition2	21	f	Matura	2020-10-09 20:09:00	session1	encoding	wanze6_re.jpg	Garten	13	5				2709266	34		immediate	difficulty 5					Deliberativ	Night	6	4	8	4	60
11	lama99	condition2	21	f	Matura	2020-10-09 20:09:00	session1	encoding	wanze7_re.jpg	Garten	13	5				2709933	35		immediate	difficulty 5					Deliberativ	Night	6	4	8	4	60
11	lama99	condition2	21	f	Matura	2020-10-09 20:09:00	session1	encoding	wanze8_re.jpg	Garten	13	5				2710601	36		immediate	difficulty 5					Deliberativ	Night	6	4	8	4	60
11	lama99	condition2	21	f	Matura	2020-10-09 20:09:00	session1	encoding	wanze8_re.jpg	Garten	13	5				2710784	0		immediate	difficulty 5					Deliberativ	Night	6	4	8	4	60
11	lama99	condition2	21	f	Matura	2020-10-09 20:09:00	session1	encoding	gottesanbeterin5_re.jpg	Garten	13	5				2711268	37		immediate	difficulty 5					Deliberativ	Night	6	4	8	4	60
11	lama99	condition2	21	f	Matura	2020-10-09 20:09:00	session1	encoding	gottesanbeterin6_re.jpg	Garten	13	5				2711952	38		immediate	difficulty 5					Deliberativ	Night	6	4	8	4	60
11	lama99	condition2	21	f	Matura	2020-10-09 20:09:00	session1	encoding	gottesanbeterin7_re.jpg	Garten	13	5				2712620	39		immediate	difficulty 5					Deliberativ	Night	6	4	8	4	60
11	lama99	condition2	21	f	Matura	2020-10-09 20:09:00	session1	encoding	gottesanbeterin8_re.jpg	Garten	13	5				2713287	40		immediate	difficulty 5					Deliberativ	Night	6	4	8	4	60
11	lama99	condition2	21	f	Matura	2020-10-09 20:09:00	session1	encoding	gottesanbeterin8_re.jpg	Garten	13	5				2713470	0		immediate	difficulty 5					Deliberativ	Night	6	4	8	4	60
11	lama99	condition2	21	f	Matura	2020-10-09 20:09:00	session1	Consolidation		Garten	13	5				2718693	65		immediate	difficulty 5					Deliberativ	Night	6	4	8	4	60
11	lama99	condition2	21	f	Matura	2020-10-09 20:09:00	session1	Instruction Retrieval		Garten	13	5				2720728			immediate	difficulty 5					Deliberativ	Night	6	4	8	4	60
11	lama99	condition2	21	f	Matura	2020-10-09 20:09:00	session1	Background Picture		Garten	13	5				2727770	45		immediate	difficulty 5					Deliberativ	Night	6	4	8	4	60
11	lama99	condition2	21	f	Matura	2020-10-09 20:09:00	session1	retrieval	holzbock_gottesanbeterin.jpg	Garten	13	5	3141	1	zusammen	2728804	51	correct	immediate	difficulty 5		4	2	5	Deliberativ	Night	6	4	8	4	60
11	lama99	condition2	21	f	Matura	2020-10-09 20:09:00	session1	retrieval	marienkaefer_hirschkaefer.jpg	Garten	13	5	2340	1	zusammen	2735845	52	correct	immediate	difficulty 5		4	3	3.5	Deliberativ	Night	6	4	8	4	60
11	lama99	condition2	21	f	Matura	2020-10-09 20:09:00	session1	retrieval	marienkaefer_wanze.jpg	Garten	13	5	3212	2	nacheinander	2742653	53	correct	immediate	difficulty 5		4	2	1.5	Deliberativ	Night	6	4	8	4	60
11	lama99	condition2	21	f	Matura	2020-10-09 20:09:00	session1	retrieval	holzbock_marienkaefer.jpg	Garten	13	5	2036	2	nacheinander	2750094	54	correct	immediate	difficulty 5		4	4	2	Deliberativ	Night	6	4	8	4	60
11	lama99	condition2	21	f	Matura	2020-10-09 20:10:00	session1	retrieval	gottesanbeterin_wanze.jpg	Garten	13	5	2277	2	nacheinander	2756368	55	incorrect	immediate	difficulty 5		4	4	4.5	Deliberativ	Night	6	4	8	4	60
11	lama99	condition2	21	f	Matura	2020-10-09 20:10:00	session1	retrieval	gottesanbeterin_hirschkaefer.jpg	Garten	13	5	2052	1	zusammen	2762625	56	correct	immediate	difficulty 5		3	1	6.5	Deliberativ	Night	6	4	8	4	60
11	lama99	condition2	21	f	Matura	2020-10-09 20:10:00	session1	retrieval	marienkaefer_gottesanbeterin.jpg	Garten	13	5	2364	2	nacheinander	2768531	57	incorrect	immediate	difficulty 5		4	2	4	Deliberativ	Night	6	4	8	4	60
11	lama99	condition2	21	f	Matura	2020-10-09 20:10:00	session1	retrieval	holzbock_hirschkaefer.jpg	Garten	13	5	2838	1	zusammen	2774938	58	correct	immediate	difficulty 5		3	1	4.5	Deliberativ	Night	6	4	8	4	60
11	lama99	condition2	21	f	Matura	2020-10-09 20:10:00	session1	retrieval	wanze_holzbock.jpg	Garten	13	5	1777	2	nacheinander	2781779	59	correct	immediate	difficulty 5		4	6	2.5	Deliberativ	Night	6	4	8	4	60
11	lama99	condition2	21	f	Matura	2020-10-09 20:10:00	session1	retrieval	hirschkaefer_wanze.jpg	Garten	13	5	2061	2	nacheinander	2787268	60	incorrect	immediate	difficulty 5		4	5	4	Deliberativ	Night	6	4	8	4	60
11	lama99	condition2	21	f	Matura	2020-10-09 20:10:00	session1	encoding	tyranno1_li.jpg	Dinosaurier	14	13				2797446	1		3minutes	difficulty 1					Deliberativ	Night	6	4	8	4	60
11	lama99	condition2	21	f	Matura	2020-10-09 20:10:00	session1	encoding	tyranno2_li.jpg	Dinosaurier	14	13				2798114	2		3minutes	difficulty 1					Deliberativ	Night	6	4	8	4	60
11	lama99	condition2	21	f	Matura	2020-10-09 20:10:00	session1	encoding	tyranno3_li.jpg	Dinosaurier	14	13				2798781	3		3minutes	difficulty 1					Deliberativ	Night	6	4	8	4	60
11	lama99	condition2	21	f	Matura	2020-10-09 20:10:00	session1	encoding	tyranno4_li.jpg	Dinosaurier	14	13				2799449	4		3minutes	difficulty 1					Deliberativ	Night	6	4	8	4	60
11	lama99	condition2	21	f	Matura	2020-10-09 20:10:00	session1	encoding	tyranno4_li.jpg	Dinosaurier	14	13				2799632	0		3minutes	difficulty 1					Deliberativ	Night	6	4	8	4	60
11	lama99	condition2	21	f	Matura	2020-10-09 20:10:00	session1	encoding	spinosaurus1_li.jpg	Dinosaurier	14	13				2800116	5		3minutes	difficulty 1					Deliberativ	Night	6	4	8	4	60
11	lama99	condition2	21	f	Matura	2020-10-09 20:10:00	session1	encoding	spinosaurus2_li.jpg	Dinosaurier	14	13				2800783	6		3minutes	difficulty 1					Deliberativ	Night	6	4	8	4	60
11	lama99	condition2	21	f	Matura	2020-10-09 20:10:00	session1	encoding	spinosaurus3_li.jpg	Dinosaurier	14	13				2801451	7		3minutes	difficulty 1					Deliberativ	Night	6	4	8	4	60
11	lama99	condition2	21	f	Matura	2020-10-09 20:10:00	session1	encoding	spinosaurus4_li.jpg	Dinosaurier	14	13				2802118	8		3minutes	difficulty 1					Deliberativ	Night	6	4	8	4	60
11	lama99	condition2	21	f	Matura	2020-10-09 20:10:00	session1	encoding	spinosaurus4_li.jpg	Dinosaurier	14	13				2802301	0		3minutes	difficulty 1					Deliberativ	Night	6	4	8	4	60
11	lama99	condition2	21	f	Matura	2020-10-09 20:10:00	session1	encoding	spinosaurus5_li.jpg	Dinosaurier	14	13				2802786	9		3minutes	difficulty 1					Deliberativ	Night	6	4	8	4	60
11	lama99	condition2	21	f	Matura	2020-10-09 20:10:00	session1	encoding	spinosaurus6_li.jpg	Dinosaurier	14	13				2803452	10		3minutes	difficulty 1					Deliberativ	Night	6	4	8	4	60
11	lama99	condition2	21	f	Matura	2020-10-09 20:10:00	session1	encoding	spinosaurus7_li.jpg	Dinosaurier	14	13				2804120	11		3minutes	difficulty 1					Deliberativ	Night	6	4	8	4	60
11	lama99	condition2	21	f	Matura	2020-10-09 20:10:00	session1	encoding	spinosaurus8_li.jpg	Dinosaurier	14	13				2804788	12		3minutes	difficulty 1					Deliberativ	Night	6	4	8	4	60
11	lama99	condition2	21	f	Matura	2020-10-09 20:10:00	session1	encoding	spinosaurus8_li.jpg	Dinosaurier	14	13				2804971	0		3minutes	difficulty 1					Deliberativ	Night	6	4	8	4	60
11	lama99	condition2	21	f	Matura	2020-10-09 20:10:00	session1	encoding	tuxupuara1_re.jpg	Dinosaurier	14	13				2805455	13		3minutes	difficulty 1					Deliberativ	Night	6	4	8	4	60
11	lama99	condition2	21	f	Matura	2020-10-09 20:10:00	session1	encoding	tuxupuara2_re.jpg	Dinosaurier	14	13				2806123	14		3minutes	difficulty 1					Deliberativ	Night	6	4	8	4	60
11	lama99	condition2	21	f	Matura	2020-10-09 20:10:00	session1	encoding	tuxupuara3_re.jpg	Dinosaurier	14	13				2806790	15		3minutes	difficulty 1					Deliberativ	Night	6	4	8	4	60
11	lama99	condition2	21	f	Matura	2020-10-09 20:10:00	session1	encoding	tuxupuara4_re.jpg	Dinosaurier	14	13				2807457	16		3minutes	difficulty 1					Deliberativ	Night	6	4	8	4	60
11	lama99	condition2	21	f	Matura	2020-10-09 20:10:00	session1	encoding	tuxupuara4_re.jpg	Dinosaurier	14	13				2807641	0		3minutes	difficulty 1					Deliberativ	Night	6	4	8	4	60
11	lama99	condition2	21	f	Matura	2020-10-09 20:10:00	session1	encoding	tyranno5_li.jpg	Dinosaurier	14	13				2808125	17		3minutes	difficulty 1					Deliberativ	Night	6	4	8	4	60
11	lama99	condition2	21	f	Matura	2020-10-09 20:10:00	session1	encoding	tyranno6_li.jpg	Dinosaurier	14	13				2808792	18		3minutes	difficulty 1					Deliberativ	Night	6	4	8	4	60
11	lama99	condition2	21	f	Matura	2020-10-09 20:10:00	session1	encoding	tyranno7_li.jpg	Dinosaurier	14	13				2809460	19		3minutes	difficulty 1					Deliberativ	Night	6	4	8	4	60
11	lama99	condition2	21	f	Matura	2020-10-09 20:10:00	session1	encoding	tyranno8_li.jpg	Dinosaurier	14	13				2810127	20		3minutes	difficulty 1					Deliberativ	Night	6	4	8	4	60
11	lama99	condition2	21	f	Matura	2020-10-09 20:10:00	session1	encoding	tyranno8_li.jpg	Dinosaurier	14	13				2810310	0		3minutes	difficulty 1					Deliberativ	Night	6	4	8	4	60
11	lama99	condition2	21	f	Matura	2020-10-09 20:10:00	session1	encoding	tuxupuara5_re.jpg	Dinosaurier	14	13				2810794	21		3minutes	difficulty 1					Deliberativ	Night	6	4	8	4	60
11	lama99	condition2	21	f	Matura	2020-10-09 20:10:00	session1	encoding	tuxupuara6_re.jpg	Dinosaurier	14	13				2811462	22		3minutes	difficulty 1					Deliberativ	Night	6	4	8	4	60
11	lama99	condition2	21	f	Matura	2020-10-09 20:10:00	session1	encoding	tuxupuara7_re.jpg	Dinosaurier	14	13				2812129	23		3minutes	difficulty 1					Deliberativ	Night	6	4	8	4	60
11	lama99	condition2	21	f	Matura	2020-10-09 20:10:00	session1	encoding	tuxupuara8_re.jpg	Dinosaurier	14	13				2812797	24		3minutes	difficulty 1					Deliberativ	Night	6	4	8	4	60
11	lama99	condition2	21	f	Matura	2020-10-09 20:10:00	session1	encoding	tuxupuara8_re.jpg	Dinosaurier	14	13				2812980	0		3minutes	difficulty 1					Deliberativ	Night	6	4	8	4	60
11	lama99	condition2	21	f	Matura	2020-10-09 20:10:00	session1	encoding	chickensaurier1_re.jpg	Dinosaurier	14	13				2813464	25		3minutes	difficulty 1					Deliberativ	Night	6	4	8	4	60
11	lama99	condition2	21	f	Matura	2020-10-09 20:10:00	session1	encoding	chickensaurier2_re.jpg	Dinosaurier	14	13				2814131	26		3minutes	difficulty 1					Deliberativ	Night	6	4	8	4	60
11	lama99	condition2	21	f	Matura	2020-10-09 20:10:00	session1	encoding	chickensaurier3_re.jpg	Dinosaurier	14	13				2814799	27		3minutes	difficulty 1					Deliberativ	Night	6	4	8	4	60
11	lama99	condition2	21	f	Matura	2020-10-09 20:10:00	session1	encoding	chickensaurier4_re.jpg	Dinosaurier	14	13				2815466	28		3minutes	difficulty 1					Deliberativ	Night	6	4	8	4	60
11	lama99	condition2	21	f	Matura	2020-10-09 20:10:00	session1	encoding	chickensaurier4_re.jpg	Dinosaurier	14	13				2815649	0		3minutes	difficulty 1					Deliberativ	Night	6	4	8	4	60
11	lama99	condition2	21	f	Matura	2020-10-09 20:10:00	session1	encoding	chickensaurier5_re.jpg	Dinosaurier	14	13				2816134	29		3minutes	difficulty 1					Deliberativ	Night	6	4	8	4	60
11	lama99	condition2	21	f	Matura	2020-10-09 20:10:00	session1	encoding	chickensaurier6_re.jpg	Dinosaurier	14	13				2816801	30		3minutes	difficulty 1					Deliberativ	Night	6	4	8	4	60
11	lama99	condition2	21	f	Matura	2020-10-09 20:11:00	session1	encoding	chickensaurier7_re.jpg	Dinosaurier	14	13				2817468	31		3minutes	difficulty 1					Deliberativ	Night	6	4	8	4	60
11	lama99	condition2	21	f	Matura	2020-10-09 20:11:00	session1	encoding	chickensaurier8_re.jpg	Dinosaurier	14	13				2818136	32		3minutes	difficulty 1					Deliberativ	Night	6	4	8	4	60
11	lama99	condition2	21	f	Matura	2020-10-09 20:11:00	session1	encoding	chickensaurier8_re.jpg	Dinosaurier	14	13				2818319	0		3minutes	difficulty 1					Deliberativ	Night	6	4	8	4	60
11	lama99	condition2	21	f	Matura	2020-10-09 20:11:00	session1	encoding	glyptodon1_re.jpg	Dinosaurier	14	13				2818803	33		3minutes	difficulty 1					Deliberativ	Night	6	4	8	4	60
11	lama99	condition2	21	f	Matura	2020-10-09 20:11:00	session1	encoding	glyptodon2_re.jpg	Dinosaurier	14	13				2819471	34		3minutes	difficulty 1					Deliberativ	Night	6	4	8	4	60
11	lama99	condition2	21	f	Matura	2020-10-09 20:11:00	session1	encoding	glyptodon3_re.jpg	Dinosaurier	14	13				2820138	35		3minutes	difficulty 1					Deliberativ	Night	6	4	8	4	60
11	lama99	condition2	21	f	Matura	2020-10-09 20:11:00	session1	encoding	glyptodon4_re.jpg	Dinosaurier	14	13				2820805	36		3minutes	difficulty 1					Deliberativ	Night	6	4	8	4	60
11	lama99	condition2	21	f	Matura	2020-10-09 20:11:00	session1	encoding	glyptodon4_re.jpg	Dinosaurier	14	13				2820989	0		3minutes	difficulty 1					Deliberativ	Night	6	4	8	4	60
11	lama99	condition2	21	f	Matura	2020-10-09 20:11:00	session1	encoding	glyptodon5_re.jpg	Dinosaurier	14	13				2821473	37		3minutes	difficulty 1					Deliberativ	Night	6	4	8	4	60
11	lama99	condition2	21	f	Matura	2020-10-09 20:11:00	session1	encoding	glyptodon6_re.jpg	Dinosaurier	14	13				2822140	38		3minutes	difficulty 1					Deliberativ	Night	6	4	8	4	60
11	lama99	condition2	21	f	Matura	2020-10-09 20:11:00	session1	encoding	glyptodon7_re.jpg	Dinosaurier	14	13				2822808	39		3minutes	difficulty 1					Deliberativ	Night	6	4	8	4	60
11	lama99	condition2	21	f	Matura	2020-10-09 20:11:00	session1	encoding	glyptodon8_re.jpg	Dinosaurier	14	13				2823475	40		3minutes	difficulty 1					Deliberativ	Night	6	4	8	4	60
11	lama99	condition2	21	f	Matura	2020-10-09 20:11:00	session1	encoding	glyptodon8_re.jpg	Dinosaurier	14	13				2823658	0		3minutes	difficulty 1					Deliberativ	Night	6	4	8	4	60
11	lama99	condition2	21	f	Matura	2020-10-09 20:14:00	session1	Consolidation		Dinosaurier	14	13				2830616	65		3minutes	difficulty 1					Deliberativ	Night	6	4	8	4	60
11	lama99	condition2	21	f	Matura	2020-10-09 20:14:00	session1	Instruction Retrieval		Dinosaurier	14	13				3015670			3minutes	difficulty 1					Deliberativ	Night	6	4	8	4	60
11	lama99	condition2	21	f	Matura	2020-10-09 20:14:00	session1	Background Picture		Dinosaurier	14	13				3022711	45		3minutes	difficulty 1					Deliberativ	Night	6	4	8	4	60
11	lama99	condition2	21	f	Matura	2020-10-09 20:14:00	session1	retrieval	glyptodon_chickensaurier.jpg	Dinosaurier	14	13	5053	2	nacheinander	3023745	51	correct	3minutes	difficulty 1		6	2	1	Deliberativ	Night	6	4	8	4	60
11	lama99	condition2	21	f	Matura	2020-10-09 20:14:00	session1	retrieval	tyranno_tuxupuara.jpg	Dinosaurier	14	13	4251	1	zusammen	3032622	52	correct	3minutes	difficulty 1		4	3	3	Deliberativ	Night	6	4	8	4	60
11	lama99	condition2	21	f	Matura	2020-10-09 20:14:00	session1	retrieval	spinosaurus_tyranno.jpg	Dinosaurier	14	13	1678	1	zusammen	3040764	53	correct	3minutes	difficulty 1		3	1	2.5	Deliberativ	Night	6	4	8	4	60
11	lama99	condition2	21	f	Matura	2020-10-09 20:14:00	session1	retrieval	spinosaurus_glyptodon.jpg	Dinosaurier	14	13	3681	2	nacheinander	3046571	54	correct	3minutes	difficulty 1		4	7	1	Deliberativ	Night	6	4	8	4	60
11	lama99	condition2	21	f	Matura	2020-10-09 20:15:00	session1	retrieval	spinosaurus_chickensaurier.jpg	Dinosaurier	14	13	4064	2	nacheinander	3054246	55	correct	3minutes	difficulty 1		3	5	1	Deliberativ	Night	6	4	8	4	60
11	lama99	condition2	21	f	Matura	2020-10-09 20:15:00	session1	retrieval	tyranno_chickensaurier.jpg	Dinosaurier	14	13	2341	2	nacheinander	3062438	56	correct	3minutes	difficulty 1		4	6	2.5	Deliberativ	Night	6	4	8	4	60
11	lama99	condition2	21	f	Matura	2020-10-09 20:15:00	session1	retrieval	tuxupuara_glyptodon.jpg	Dinosaurier	14	13	3361	2	nacheinander	3068912	57	correct	3minutes	difficulty 1		4	5	1.5	Deliberativ	Night	6	4	8	4	60
11	lama99	condition2	21	f	Matura	2020-10-09 20:15:00	session1	retrieval	tuxupuara_spinosaurus.jpg	Dinosaurier	14	13	2311	1	zusammen	3076187	58	incorrect	3minutes	difficulty 1		4	2	1.5	Deliberativ	Night	6	4	8	4	60
11	lama99	condition2	21	f	Matura	2020-10-09 20:15:00	session1	retrieval	tyranno_glyptodon.jpg	Dinosaurier	14	13	1900	2	nacheinander	3082176	59	correct	3minutes	difficulty 1		4	8	2.5	Deliberativ	Night	6	4	8	4	60
11	lama99	condition2	21	f	Matura	2020-10-09 20:15:00	session1	retrieval	chickensaurier_tuxupuara.jpg	Dinosaurier	14	13	2649	2	nacheinander	3090302	60	correct	3minutes	difficulty 1		4	3	1.5	Deliberativ	Night	6	4	8	4	60
11	lama99	condition2	21	f	Matura	2020-10-09 20:15:00	session1	encoding	hoehlenloewe1_li.jpg	Steinzeit	15	3				3101381	1		immediate	difficulty 3					Deliberativ	Night	6	4	8	4	60
11	lama99	condition2	21	f	Matura	2020-10-09 20:15:00	session1	encoding	hoehlenloewe2_li.jpg	Steinzeit	15	3				3102048	2		immediate	difficulty 3					Deliberativ	Night	6	4	8	4	60
11	lama99	condition2	21	f	Matura	2020-10-09 20:15:00	session1	encoding	hoehlenloewe3_li.jpg	Steinzeit	15	3				3102716	3		immediate	difficulty 3					Deliberativ	Night	6	4	8	4	60
11	lama99	condition2	21	f	Matura	2020-10-09 20:15:00	session1	encoding	hoehlenloewe4_li.jpg	Steinzeit	15	3				3103383	4		immediate	difficulty 3					Deliberativ	Night	6	4	8	4	60
11	lama99	condition2	21	f	Matura	2020-10-09 20:15:00	session1	encoding	hoehlenloewe4_li.jpg	Steinzeit	15	3				3103566	0		immediate	difficulty 3					Deliberativ	Night	6	4	8	4	60
11	lama99	condition2	21	f	Matura	2020-10-09 20:15:00	session1	encoding	hoehlenloewe5_li.jpg	Steinzeit	15	3				3104051	5		immediate	difficulty 3					Deliberativ	Night	6	4	8	4	60
11	lama99	condition2	21	f	Matura	2020-10-09 20:15:00	session1	encoding	hoehlenloewe6_li.jpg	Steinzeit	15	3				3104718	6		immediate	difficulty 3					Deliberativ	Night	6	4	8	4	60
11	lama99	condition2	21	f	Matura	2020-10-09 20:15:00	session1	encoding	hoehlenloewe7_li.jpg	Steinzeit	15	3				3105385	7		immediate	difficulty 3					Deliberativ	Night	6	4	8	4	60
11	lama99	condition2	21	f	Matura	2020-10-09 20:15:00	session1	encoding	hoehlenloewe8_li.jpg	Steinzeit	15	3				3106053	8		immediate	difficulty 3					Deliberativ	Night	6	4	8	4	60
11	lama99	condition2	21	f	Matura	2020-10-09 20:15:00	session1	encoding	hoehlenloewe8_li.jpg	Steinzeit	15	3				3106236	0		immediate	difficulty 3					Deliberativ	Night	6	4	8	4	60
11	lama99	condition2	21	f	Matura	2020-10-09 20:15:00	session1	encoding	tapir1_li.jpg	Steinzeit	15	3				3106720	9		immediate	difficulty 3					Deliberativ	Night	6	4	8	4	60
11	lama99	condition2	21	f	Matura	2020-10-09 20:15:00	session1	encoding	tapir2_li.jpg	Steinzeit	15	3				3107388	10		immediate	difficulty 3					Deliberativ	Night	6	4	8	4	60
11	lama99	condition2	21	f	Matura	2020-10-09 20:15:00	session1	encoding	tapir3_li.jpg	Steinzeit	15	3				3108055	11		immediate	difficulty 3					Deliberativ	Night	6	4	8	4	60
11	lama99	condition2	21	f	Matura	2020-10-09 20:15:00	session1	encoding	tapir4_li.jpg	Steinzeit	15	3				3108722	12		immediate	difficulty 3					Deliberativ	Night	6	4	8	4	60
11	lama99	condition2	21	f	Matura	2020-10-09 20:15:00	session1	encoding	tapir4_li.jpg	Steinzeit	15	3				3108906	0		immediate	difficulty 3					Deliberativ	Night	6	4	8	4	60
11	lama99	condition2	21	f	Matura	2020-10-09 20:15:00	session1	encoding	moschusochse1_re.jpg	Steinzeit	15	3				3109390	13		immediate	difficulty 3					Deliberativ	Night	6	4	8	4	60
11	lama99	condition2	21	f	Matura	2020-10-09 20:15:00	session1	encoding	moschusochse2_re.jpg	Steinzeit	15	3				3110057	14		immediate	difficulty 3					Deliberativ	Night	6	4	8	4	60
11	lama99	condition2	21	f	Matura	2020-10-09 20:15:00	session1	encoding	moschusochse3_re.jpg	Steinzeit	15	3				3110725	15		immediate	difficulty 3					Deliberativ	Night	6	4	8	4	60
11	lama99	condition2	21	f	Matura	2020-10-09 20:15:00	session1	encoding	moschusochse4_re.jpg	Steinzeit	15	3				3111392	16		immediate	difficulty 3					Deliberativ	Night	6	4	8	4	60
11	lama99	condition2	21	f	Matura	2020-10-09 20:15:00	session1	encoding	moschusochse4_re.jpg	Steinzeit	15	3				3111575	0		immediate	difficulty 3					Deliberativ	Night	6	4	8	4	60
11	lama99	condition2	21	f	Matura	2020-10-09 20:15:00	session1	encoding	riesenhirsch1_re.jpg	Steinzeit	15	3				3112059	17		immediate	difficulty 3					Deliberativ	Night	6	4	8	4	60
11	lama99	condition2	21	f	Matura	2020-10-09 20:15:00	session1	encoding	riesenhirsch2_re.jpg	Steinzeit	15	3				3112727	18		immediate	difficulty 3					Deliberativ	Night	6	4	8	4	60
11	lama99	condition2	21	f	Matura	2020-10-09 20:15:00	session1	encoding	riesenhirsch3_re.jpg	Steinzeit	15	3				3113394	19		immediate	difficulty 3					Deliberativ	Night	6	4	8	4	60
11	lama99	condition2	21	f	Matura	2020-10-09 20:15:00	session1	encoding	riesenhirsch4_re.jpg	Steinzeit	15	3				3114062	20		immediate	difficulty 3					Deliberativ	Night	6	4	8	4	60
11	lama99	condition2	21	f	Matura	2020-10-09 20:15:00	session1	encoding	riesenhirsch4_re.jpg	Steinzeit	15	3				3114245	0		immediate	difficulty 3					Deliberativ	Night	6	4	8	4	60
11	lama99	condition2	21	f	Matura	2020-10-09 20:15:00	session1	encoding	moschusochse5_re.jpg	Steinzeit	15	3				3114729	21		immediate	difficulty 3					Deliberativ	Night	6	4	8	4	60
11	lama99	condition2	21	f	Matura	2020-10-09 20:15:00	session1	encoding	moschusochse6_re.jpg	Steinzeit	15	3				3115396	22		immediate	difficulty 3					Deliberativ	Night	6	4	8	4	60
11	lama99	condition2	21	f	Matura	2020-10-09 20:15:00	session1	encoding	moschusochse7_re.jpg	Steinzeit	15	3				3116064	23		immediate	difficulty 3					Deliberativ	Night	6	4	8	4	60
11	lama99	condition2	21	f	Matura	2020-10-09 20:15:00	session1	encoding	moschusochse8_re.jpg	Steinzeit	15	3				3116731	24		immediate	difficulty 3					Deliberativ	Night	6	4	8	4	60
11	lama99	condition2	21	f	Matura	2020-10-09 20:15:00	session1	encoding	moschusochse8_re.jpg	Steinzeit	15	3				3116915	0		immediate	difficulty 3					Deliberativ	Night	6	4	8	4	60
11	lama99	condition2	21	f	Matura	2020-10-09 20:16:00	session1	encoding	riesenhirsch5_re.jpg	Steinzeit	15	3				3117399	25		immediate	difficulty 3					Deliberativ	Night	6	4	8	4	60
11	lama99	condition2	21	f	Matura	2020-10-09 20:16:00	session1	encoding	riesenhirsch6_re.jpg	Steinzeit	15	3				3118066	26		immediate	difficulty 3					Deliberativ	Night	6	4	8	4	60
11	lama99	condition2	21	f	Matura	2020-10-09 20:16:00	session1	encoding	riesenhirsch7_re.jpg	Steinzeit	15	3				3118733	27		immediate	difficulty 3					Deliberativ	Night	6	4	8	4	60
11	lama99	condition2	21	f	Matura	2020-10-09 20:16:00	session1	encoding	riesenhirsch8_re.jpg	Steinzeit	15	3				3119401	28		immediate	difficulty 3					Deliberativ	Night	6	4	8	4	60
11	lama99	condition2	21	f	Matura	2020-10-09 20:16:00	session1	encoding	riesenhirsch8_re.jpg	Steinzeit	15	3				3119584	0		immediate	difficulty 3					Deliberativ	Night	6	4	8	4	60
11	lama99	condition2	21	f	Matura	2020-10-09 20:16:00	session1	encoding	hoehlenbaer1_re.jpg	Steinzeit	15	3				3120068	29		immediate	difficulty 3					Deliberativ	Night	6	4	8	4	60
11	lama99	condition2	21	f	Matura	2020-10-09 20:16:00	session1	encoding	hoehlenbaer2_re.jpg	Steinzeit	15	3				3120736	30		immediate	difficulty 3					Deliberativ	Night	6	4	8	4	60
11	lama99	condition2	21	f	Matura	2020-10-09 20:16:00	session1	encoding	hoehlenbaer3_re.jpg	Steinzeit	15	3				3121403	31		immediate	difficulty 3					Deliberativ	Night	6	4	8	4	60
11	lama99	condition2	21	f	Matura	2020-10-09 20:16:00	session1	encoding	hoehlenbaer4_re.jpg	Steinzeit	15	3				3122070	32		immediate	difficulty 3					Deliberativ	Night	6	4	8	4	60
11	lama99	condition2	21	f	Matura	2020-10-09 20:16:00	session1	encoding	hoehlenbaer4_re.jpg	Steinzeit	15	3				3122254	0		immediate	difficulty 3					Deliberativ	Night	6	4	8	4	60
11	lama99	condition2	21	f	Matura	2020-10-09 20:16:00	session1	encoding	tapir5_li.jpg	Steinzeit	15	3				3122738	33		immediate	difficulty 3					Deliberativ	Night	6	4	8	4	60
11	lama99	condition2	21	f	Matura	2020-10-09 20:16:00	session1	encoding	tapir6_li.jpg	Steinzeit	15	3				3123405	34		immediate	difficulty 3					Deliberativ	Night	6	4	8	4	60
11	lama99	condition2	21	f	Matura	2020-10-09 20:16:00	session1	encoding	tapir7_li.jpg	Steinzeit	15	3				3124073	35		immediate	difficulty 3					Deliberativ	Night	6	4	8	4	60
11	lama99	condition2	21	f	Matura	2020-10-09 20:16:00	session1	encoding	tapir8_li.jpg	Steinzeit	15	3				3124757	36		immediate	difficulty 3					Deliberativ	Night	6	4	8	4	60
11	lama99	condition2	21	f	Matura	2020-10-09 20:16:00	session1	encoding	tapir8_li.jpg	Steinzeit	15	3				3124940	0		immediate	difficulty 3					Deliberativ	Night	6	4	8	4	60
11	lama99	condition2	21	f	Matura	2020-10-09 20:16:00	session1	encoding	hoehlenbaer5_re.jpg	Steinzeit	15	3				3125424	37		immediate	difficulty 3					Deliberativ	Night	6	4	8	4	60
11	lama99	condition2	21	f	Matura	2020-10-09 20:16:00	session1	encoding	hoehlenbaer6_re.jpg	Steinzeit	15	3				3126091	38		immediate	difficulty 3					Deliberativ	Night	6	4	8	4	60
11	lama99	condition2	21	f	Matura	2020-10-09 20:16:00	session1	encoding	hoehlenbaer7_re.jpg	Steinzeit	15	3				3126759	39		immediate	difficulty 3					Deliberativ	Night	6	4	8	4	60
11	lama99	condition2	21	f	Matura	2020-10-09 20:16:00	session1	encoding	hoehlenbaer8_re.jpg	Steinzeit	15	3				3127426	40		immediate	difficulty 3					Deliberativ	Night	6	4	8	4	60
11	lama99	condition2	21	f	Matura	2020-10-09 20:16:00	session1	encoding	hoehlenbaer8_re.jpg	Steinzeit	15	3				3127610	0		immediate	difficulty 3					Deliberativ	Night	6	4	8	4	60
11	lama99	condition2	21	f	Matura	2020-10-09 20:16:00	session1	Consolidation		Steinzeit	15	3				3133683	65		immediate	difficulty 3					Deliberativ	Night	6	4	8	4	60
11	lama99	condition2	21	f	Matura	2020-10-09 20:16:00	session1	Instruction Retrieval		Steinzeit	15	3				3135619			immediate	difficulty 3					Deliberativ	Night	6	4	8	4	60
11	lama99	condition2	21	f	Matura	2020-10-09 20:16:00	session1	Background Picture		Steinzeit	15	3				3142660	45		immediate	difficulty 3					Deliberativ	Night	6	4	8	4	60
11	lama99	condition2	21	f	Matura	2020-10-09 20:16:00	session1	retrieval	moschusochse_hoehlenloewe.jpg	Steinzeit	15	3	2025	2	nacheinander	3143694	51	correct	immediate	difficulty 3		3	3	1.5	Deliberativ	Night	6	4	8	4	60
11	lama99	condition2	21	f	Matura	2020-10-09 20:16:00	session1	retrieval	moschusochse_tapir.jpg	Steinzeit	15	3	2433	1	zusammen	3149584	52	correct	immediate	difficulty 3		4	1	4	Deliberativ	Night	6	4	8	4	60
11	lama99	condition2	21	f	Matura	2020-10-09 20:16:00	session1	retrieval	tapir_hoehlenloewe.jpg	Steinzeit	15	3	3859	2	nacheinander	3156108	53	correct	immediate	difficulty 3		4	2	3.5	Deliberativ	Night	6	4	8	4	60
11	lama99	condition2	21	f	Matura	2020-10-09 20:16:00	session1	retrieval	hoehlenloewe_riesenhirsch.jpg	Steinzeit	15	3	2965	1	zusammen	3164000	54	incorrect	immediate	difficulty 3		4	4	1.5	Deliberativ	Night	6	4	8	4	60
11	lama99	condition2	21	f	Matura	2020-10-09 20:16:00	session1	retrieval	riesenhirsch_hoehlenbaer.jpg	Steinzeit	15	3	2358	2	nacheinander	3170924	55	correct	immediate	difficulty 3		4	3	2	Deliberativ	Night	6	4	8	4	60
11	lama99	condition2	21	f	Matura	2020-10-09 20:17:00	session1	retrieval	moschusochse_hoehlenbaer.jpg	Steinzeit	15	3	2119	2	nacheinander	3177214	56	correct	immediate	difficulty 3		4	4	2	Deliberativ	Night	6	4	8	4	60
11	lama99	condition2	21	f	Matura	2020-10-09 20:17:00	session1	retrieval	moschusochse_riesenhirsch.jpg	Steinzeit	15	3	2434	2	nacheinander	3183304	57	incorrect	immediate	difficulty 3		4	1	2	Deliberativ	Night	6	4	8	4	60
11	lama99	condition2	21	f	Matura	2020-10-09 20:17:00	session1	retrieval	hoehlenbaer_hoehlenloewe.jpg	Steinzeit	15	3	1196	2	nacheinander	3189978	58	correct	immediate	difficulty 3		4	7	1.5	Deliberativ	Night	6	4	8	4	60
11	lama99	condition2	21	f	Matura	2020-10-09 20:17:00	session1	retrieval	hoehlenbaer_tapir.jpg	Steinzeit	15	3	3329	1	zusammen	3195201	59	correct	immediate	difficulty 3		3	5	4	Deliberativ	Night	6	4	8	4	60
11	lama99	condition2	21	f	Matura	2020-10-09 20:17:00	session1	retrieval	tapir_riesenhirsch.jpg	Steinzeit	15	3	2405	1	zusammen	3202709	60	correct	immediate	difficulty 3		4	2	4	Deliberativ	Night	6	4	8	4	60
11	lama99	condition2	21	f	Matura	2020-10-09 20:17:00	session1	encoding	Garnele1_li.jpg	Aquarium	16	11				3213221	1		12hours	difficulty 5					Deliberativ	Night	6	4	8	4	60
11	lama99	condition2	21	f	Matura	2020-10-09 20:17:00	session1	encoding	Garnele2_li.jpg	Aquarium	16	11				3213888	2		12hours	difficulty 5					Deliberativ	Night	6	4	8	4	60
11	lama99	condition2	21	f	Matura	2020-10-09 20:17:00	session1	encoding	Garnele3_li.jpg	Aquarium	16	11				3214556	3		12hours	difficulty 5					Deliberativ	Night	6	4	8	4	60
11	lama99	condition2	21	f	Matura	2020-10-09 20:17:00	session1	encoding	Garnele4_li.jpg	Aquarium	16	11				3215223	4		12hours	difficulty 5					Deliberativ	Night	6	4	8	4	60
11	lama99	condition2	21	f	Matura	2020-10-09 20:17:00	session1	encoding	Garnele4_li.jpg	Aquarium	16	11				3215406	0		12hours	difficulty 5					Deliberativ	Night	6	4	8	4	60
11	lama99	condition2	21	f	Matura	2020-10-09 20:17:00	session1	encoding	Rotfeuerfisch1_li.jpg	Aquarium	16	11				3215890	5		12hours	difficulty 5					Deliberativ	Night	6	4	8	4	60
11	lama99	condition2	21	f	Matura	2020-10-09 20:17:00	session1	encoding	Rotfeuerfisch2_li.jpg	Aquarium	16	11				3216558	6		12hours	difficulty 5					Deliberativ	Night	6	4	8	4	60
11	lama99	condition2	21	f	Matura	2020-10-09 20:17:00	session1	encoding	Rotfeuerfisch3_li.jpg	Aquarium	16	11				3217225	7		12hours	difficulty 5					Deliberativ	Night	6	4	8	4	60
11	lama99	condition2	21	f	Matura	2020-10-09 20:17:00	session1	encoding	Rotfeuerfisch4_li.jpg	Aquarium	16	11				3217893	8		12hours	difficulty 5					Deliberativ	Night	6	4	8	4	60
11	lama99	condition2	21	f	Matura	2020-10-09 20:17:00	session1	encoding	Rotfeuerfisch4_li.jpg	Aquarium	16	11				3218076	0		12hours	difficulty 5					Deliberativ	Night	6	4	8	4	60
11	lama99	condition2	21	f	Matura	2020-10-09 20:17:00	session1	encoding	Seepferdchen1_re.jpg	Aquarium	16	11				3218560	9		12hours	difficulty 5					Deliberativ	Night	6	4	8	4	60
11	lama99	condition2	21	f	Matura	2020-10-09 20:17:00	session1	encoding	Seepferdchen2_re.jpg	Aquarium	16	11				3219227	10		12hours	difficulty 5					Deliberativ	Night	6	4	8	4	60
11	lama99	condition2	21	f	Matura	2020-10-09 20:17:00	session1	encoding	Seepferdchen3_re.jpg	Aquarium	16	11				3219895	11		12hours	difficulty 5					Deliberativ	Night	6	4	8	4	60
11	lama99	condition2	21	f	Matura	2020-10-09 20:17:00	session1	encoding	Seepferdchen4_re.jpg	Aquarium	16	11				3220562	12		12hours	difficulty 5					Deliberativ	Night	6	4	8	4	60
11	lama99	condition2	21	f	Matura	2020-10-09 20:17:00	session1	encoding	Seepferdchen4_re.jpg	Aquarium	16	11				3220746	0		12hours	difficulty 5					Deliberativ	Night	6	4	8	4	60
11	lama99	condition2	21	f	Matura	2020-10-09 20:17:00	session1	encoding	Streifenfisch1_re.jpg	Aquarium	16	11				3221230	13		12hours	difficulty 5					Deliberativ	Night	6	4	8	4	60
11	lama99	condition2	21	f	Matura	2020-10-09 20:17:00	session1	encoding	Streifenfisch2_re.jpg	Aquarium	16	11				3221897	14		12hours	difficulty 5					Deliberativ	Night	6	4	8	4	60
11	lama99	condition2	21	f	Matura	2020-10-09 20:17:00	session1	encoding	Streifenfisch3_re.jpg	Aquarium	16	11				3222564	15		12hours	difficulty 5					Deliberativ	Night	6	4	8	4	60
11	lama99	condition2	21	f	Matura	2020-10-09 20:17:00	session1	encoding	Streifenfisch4_re.jpg	Aquarium	16	11				3223232	16		12hours	difficulty 5					Deliberativ	Night	6	4	8	4	60
11	lama99	condition2	21	f	Matura	2020-10-09 20:17:00	session1	encoding	Streifenfisch4_re.jpg	Aquarium	16	11				3223415	0		12hours	difficulty 5					Deliberativ	Night	6	4	8	4	60
11	lama99	condition2	21	f	Matura	2020-10-09 20:17:00	session1	encoding	Seepferdchen5_re.jpg	Aquarium	16	11				3223899	17		12hours	difficulty 5					Deliberativ	Night	6	4	8	4	60
11	lama99	condition2	21	f	Matura	2020-10-09 20:17:00	session1	encoding	Seepferdchen6_re.jpg	Aquarium	16	11				3224567	18		12hours	difficulty 5					Deliberativ	Night	6	4	8	4	60
11	lama99	condition2	21	f	Matura	2020-10-09 20:17:00	session1	encoding	Seepferdchen7_re.jpg	Aquarium	16	11				3225234	19		12hours	difficulty 5					Deliberativ	Night	6	4	8	4	60
11	lama99	condition2	21	f	Matura	2020-10-09 20:17:00	session1	encoding	Seepferdchen8_re.jpg	Aquarium	16	11				3225901	20		12hours	difficulty 5					Deliberativ	Night	6	4	8	4	60
11	lama99	condition2	21	f	Matura	2020-10-09 20:17:00	session1	encoding	Seepferdchen8_re.jpg	Aquarium	16	11				3226085	0		12hours	difficulty 5					Deliberativ	Night	6	4	8	4	60
11	lama99	condition2	21	f	Matura	2020-10-09 20:17:00	session1	encoding	Rotfeuerfisch5_li.jpg	Aquarium	16	11				3226569	21		12hours	difficulty 5					Deliberativ	Night	6	4	8	4	60
11	lama99	condition2	21	f	Matura	2020-10-09 20:17:00	session1	encoding	Rotfeuerfisch6_li.jpg	Aquarium	16	11				3227236	22		12hours	difficulty 5					Deliberativ	Night	6	4	8	4	60
11	lama99	condition2	21	f	Matura	2020-10-09 20:17:00	session1	encoding	Rotfeuerfisch7_li.jpg	Aquarium	16	11				3227904	23		12hours	difficulty 5					Deliberativ	Night	6	4	8	4	60
11	lama99	condition2	21	f	Matura	2020-10-09 20:17:00	session1	encoding	Rotfeuerfisch8_li.jpg	Aquarium	16	11				3228571	24		12hours	difficulty 5					Deliberativ	Night	6	4	8	4	60
11	lama99	condition2	21	f	Matura	2020-10-09 20:17:00	session1	encoding	Rotfeuerfisch8_li.jpg	Aquarium	16	11				3228754	0		12hours	difficulty 5					Deliberativ	Night	6	4	8	4	60
11	lama99	condition2	21	f	Matura	2020-10-09 20:17:00	session1	encoding	Streifenfisch5_re.jpg	Aquarium	16	11				3229238	25		12hours	difficulty 5					Deliberativ	Night	6	4	8	4	60
11	lama99	condition2	21	f	Matura	2020-10-09 20:17:00	session1	encoding	Streifenfisch6_re.jpg	Aquarium	16	11				3229906	26		12hours	difficulty 5					Deliberativ	Night	6	4	8	4	60
11	lama99	condition2	21	f	Matura	2020-10-09 20:17:00	session1	encoding	Streifenfisch7_re.jpg	Aquarium	16	11				3230573	27		12hours	difficulty 5					Deliberativ	Night	6	4	8	4	60
11	lama99	condition2	21	f	Matura	2020-10-09 20:17:00	session1	encoding	Streifenfisch8_re.jpg	Aquarium	16	11				3231241	28		12hours	difficulty 5					Deliberativ	Night	6	4	8	4	60
11	lama99	condition2	21	f	Matura	2020-10-09 20:17:00	session1	encoding	Streifenfisch8_re.jpg	Aquarium	16	11				3231424	0		12hours	difficulty 5					Deliberativ	Night	6	4	8	4	60
11	lama99	condition2	21	f	Matura	2020-10-09 20:17:00	session1	encoding	Zierfischgold1_re.jpg	Aquarium	16	11				3231908	29		12hours	difficulty 5					Deliberativ	Night	6	4	8	4	60
11	lama99	condition2	21	f	Matura	2020-10-09 20:17:00	session1	encoding	Zierfischgold2_re.jpg	Aquarium	16	11				3232575	30		12hours	difficulty 5					Deliberativ	Night	6	4	8	4	60
11	lama99	condition2	21	f	Matura	2020-10-09 20:17:00	session1	encoding	Zierfischgold3_re.jpg	Aquarium	16	11				3233243	31		12hours	difficulty 5					Deliberativ	Night	6	4	8	4	60
11	lama99	condition2	21	f	Matura	2020-10-09 20:17:00	session1	encoding	Zierfischgold4_re.jpg	Aquarium	16	11				3233910	32		12hours	difficulty 5					Deliberativ	Night	6	4	8	4	60
11	lama99	condition2	21	f	Matura	2020-10-09 20:17:00	session1	encoding	Zierfischgold4_re.jpg	Aquarium	16	11				3234094	0		12hours	difficulty 5					Deliberativ	Night	6	4	8	4	60
11	lama99	condition2	21	f	Matura	2020-10-09 20:17:00	session1	encoding	Zierfischgold5_re.jpg	Aquarium	16	11				3234578	33		12hours	difficulty 5					Deliberativ	Night	6	4	8	4	60
11	lama99	condition2	21	f	Matura	2020-10-09 20:17:00	session1	encoding	Zierfischgold6_re.jpg	Aquarium	16	11				3235245	34		12hours	difficulty 5					Deliberativ	Night	6	4	8	4	60
11	lama99	condition2	21	f	Matura	2020-10-09 20:17:00	session1	encoding	Zierfischgold7_re.jpg	Aquarium	16	11				3235912	35		12hours	difficulty 5					Deliberativ	Night	6	4	8	4	60
11	lama99	condition2	21	f	Matura	2020-10-09 20:17:00	session1	encoding	Zierfischgold8_re.jpg	Aquarium	16	11				3236580	36		12hours	difficulty 5					Deliberativ	Night	6	4	8	4	60
11	lama99	condition2	21	f	Matura	2020-10-09 20:17:00	session1	encoding	Zierfischgold8_re.jpg	Aquarium	16	11				3236763	0		12hours	difficulty 5					Deliberativ	Night	6	4	8	4	60
11	lama99	condition2	21	f	Matura	2020-10-09 20:18:00	session1	encoding	Garnele5_li.jpg	Aquarium	16	11				3237247	37		12hours	difficulty 5					Deliberativ	Night	6	4	8	4	60
11	lama99	condition2	21	f	Matura	2020-10-09 20:18:00	session1	encoding	Garnele6_li.jpg	Aquarium	16	11				3237915	38		12hours	difficulty 5					Deliberativ	Night	6	4	8	4	60
11	lama99	condition2	21	f	Matura	2020-10-09 20:18:00	session1	encoding	Garnele7_li.jpg	Aquarium	16	11				3238582	39		12hours	difficulty 5					Deliberativ	Night	6	4	8	4	60
11	lama99	condition2	21	f	Matura	2020-10-09 20:18:00	session1	encoding	Garnele8_li.jpg	Aquarium	16	11				3239249	40		12hours	difficulty 5					Deliberativ	Night	6	4	8	4	60
11	lama99	condition2	21	f	Matura	2020-10-09 20:18:00	session1	encoding	Garnele8_li.jpg	Aquarium	16	11				3239433	0		12hours	difficulty 5					Deliberativ	Night	6	4	8	4	60
11	lama99	condition2	21	f	Matura	2020-10-09 20:21:00	session1	Consolidation		Aquarium	16	11				3243721	65		12hours	difficulty 5					Deliberativ	Night	6	4	8	4	60
11	lama99	condition2	21	f	Matura	2020-10-09 20:21:00	session1	encoding	brillenschlange1_li.jpg	Reptilien	17	8				3429125	1		3minutes	difficulty 2					Deliberativ	Night	6	4	8	4	60
[truncated: 36,233 more rows]

## Sheet: conscious_day_2
subject	alias	condition1	age	sex	edu	date	session1	enc_retr	stimulus	scenery	clip_nr	choreography	rt	button	given_answer	time	accuracy	port_code	retention	difficulty	Var22	Var23	Var24	del_style	day_night	digit_raw	digit_span	corsi_raw	corsi_span	chrono
10	jebu99	21	f	Matura	condition1	2020-09-09 07:57:00	session2	retrieval	schabe_tausendfuessler.jpg	Garten	1	13	9816	1	zusammen	16768	incorrect	51	12hours	difficulty 1	6	5	1	Intuitiv	Night	7	4	11	6	55
10	jebu99	21	f	Matura	condition1	2020-09-09 07:57:00	session2	retrieval	heuschrecke_nashornkaefer.jpg	Garten	1	13	7357	2	nacheinander	33670	correct	52	12hours	difficulty 1	6	5	1.5	Intuitiv	Night	7	4	11	6	55
10	jebu99	21	f	Matura	condition1	2020-09-09 07:58:00	session2	retrieval	heuschrecke_tausendfuessler.jpg	Garten	1	13	4878	1	zusammen	45533	incorrect	53	12hours	difficulty 1	6	7	1	Intuitiv	Night	7	4	11	6	55
10	jebu99	21	f	Matura	condition1	2020-09-09 07:58:00	session2	retrieval	spinne_schabe.jpg	Garten	1	13	10110	1	zusammen	54059	incorrect	54	12hours	difficulty 1	4	6	2.5	Intuitiv	Night	7	4	11	6	55
10	jebu99	21	f	Matura	condition1	2020-09-09 07:58:00	session2	retrieval	nashornkaefer_schabe.jpg	Garten	1	13	7216	2	nacheinander	68308	correct	55	12hours	difficulty 1	6	3	1.5	Intuitiv	Night	7	4	11	6	55
10	jebu99	21	f	Matura	condition1	2020-09-09 07:58:00	session2	retrieval	heuschrecke_spinne.jpg	Garten	1	13	2551	1	zusammen	79687	incorrect	56	12hours	difficulty 1	6	8	2.5	Intuitiv	Night	7	4	11	6	55
10	jebu99	21	f	Matura	condition1	2020-09-09 07:58:00	session2	retrieval	spinne_tausendfuessler.jpg	Garten	1	13	1862	1	zusammen	85861	correct	57	12hours	difficulty 1	6	1	2.5	Intuitiv	Night	7	4	11	6	55
10	jebu99	21	f	Matura	condition1	2020-09-09 07:58:00	session2	retrieval	nashornkaefer_tausendfuessler.jpg	Garten	1	13	4478	1	zusammen	92284	incorrect	58	12hours	difficulty 1	7	2	1.5	Intuitiv	Night	7	4	11	6	55
10	jebu99	21	f	Matura	condition1	2020-09-09 07:58:00	session2	retrieval	heuschrecke_schabe.jpg	Garten	1	13	2179	1	zusammen	100360	incorrect	59	12hours	difficulty 1	6	2	1	Intuitiv	Night	7	4	11	6	55
10	jebu99	21	f	Matura	condition1	2020-09-09 07:59:00	session2	retrieval	spinne_nashornkaefer.jpg	Garten	1	13	4529	2	nacheinander	107117	incorrect	60	12hours	difficulty 1	7	3	3	Intuitiv	Night	7	4	11	6	55
10	jebu99	21	f	Matura	condition1	2020-09-09 07:59:00	session2	retrieval	hase_zwergpony.jpg	Haustiere	2	6	11401	2	nacheinander	126038	incorrect	51	12hours	difficulty 6	7	1	3.5	Intuitiv	Night	7	4	11	6	55
10	jebu99	21	f	Matura	condition1	2020-09-09 07:59:00	session2	retrieval	hase_minischwein.jpg	Haustiere	2	6	3579	1	zusammen	141138	correct	52	12hours	difficulty 6	7	4	4.5	Intuitiv	Night	7	4	11	6	55
10	jebu99	21	f	Matura	condition1	2020-09-09 07:59:00	session2	retrieval	hase_hamster.jpg	Haustiere	2	6	6944	1	zusammen	148446	incorrect	53	12hours	difficulty 6	7	5	3.5	Intuitiv	Night	7	4	11	6	55
10	jebu99	21	f	Matura	condition1	2020-09-09 07:59:00	session2	retrieval	hase_schnauzer.jpg	Haustiere	2	6	2440	1	zusammen	159625	correct	54	12hours	difficulty 6	6	3	5	Intuitiv	Night	7	4	11	6	55
10	jebu99	21	f	Matura	condition1	2020-09-09 07:59:00	session2	retrieval	schnauzer_hamster.jpg	Haustiere	2	6	2277	1	zusammen	166283	correct	55	12hours	difficulty 6	4	2	4.5	Intuitiv	Night	7	4	11	6	55
10	jebu99	21	f	Matura	condition1	2020-09-09 08:00:00	session2	retrieval	schnauzer_zwergpony.jpg	Haustiere	2	6	2972	2	nacheinander	172256	incorrect	56	12hours	difficulty 6	6	2	4.5	Intuitiv	Night	7	4	11	6	55
10	jebu99	21	f	Matura	condition1	2020-09-09 08:00:00	session2	retrieval	hamster_zwergpony.jpg	Haustiere	2	6	4084	2	nacheinander	179848	correct	57	12hours	difficulty 6	6	4	3	Intuitiv	Night	7	4	11	6	55
10	jebu99	21	f	Matura	condition1	2020-09-09 08:00:00	session2	retrieval	hamster_minischwein.jpg	Haustiere	2	6	1725	1	zusammen	187956	correct	58	12hours	difficulty 6	4	1	4	Intuitiv	Night	7	4	11	6	55
10	jebu99	21	f	Matura	condition1	2020-09-09 08:00:00	session2	retrieval	schnauzer_minischwein.jpg	Haustiere	2	6	2424	1	zusammen	193312	correct	59	12hours	difficulty 6	4	1	5.5	Intuitiv	Night	7	4	11	6	55
10	jebu99	21	f	Matura	condition1	2020-09-09 08:00:00	session2	retrieval	minischwein_zwergpony.jpg	Haustiere	2	6	2463	2	nacheinander	199586	incorrect	60	12hours	difficulty 6	6	3	4	Intuitiv	Night	7	4	11	6	55
10	jebu99	21	f	Matura	condition1	2020-09-09 08:00:00	session2	retrieval	Ziege_Schwein.jpg	Bauernhof	3	17	3947	1	zusammen	215036	incorrect	51	12hours	difficulty 5	6	5	2	Intuitiv	Night	7	4	11	6	55
10	jebu99	21	f	Matura	condition1	2020-09-09 08:00:00	session2	retrieval	Pferd_Chuengel.jpg	Bauernhof	3	17	3032	2	nacheinander	222611	incorrect	52	12hours	difficulty 5	6	3	5	Intuitiv	Night	7	4	11	6	55
10	jebu99	21	f	Matura	condition1	2020-09-09 08:01:00	session2	retrieval	Ziege_Chuengel.jpg	Bauernhof	3	17	3673	1	zusammen	229335	incorrect	53	12hours	difficulty 5	7	4	1	Intuitiv	Night	7	4	11	6	55
10	jebu99	21	f	Matura	condition1	2020-09-09 08:01:00	session2	retrieval	Ziege_Gans.jpg	Bauernhof	3	17	2663	1	zusammen	236643	incorrect	54	12hours	difficulty 5	6	6	3	Intuitiv	Night	7	4	11	6	55
10	jebu99	21	f	Matura	condition1	2020-09-09 08:01:00	session2	retrieval	Pferd_Gans.jpg	Bauernhof	3	17	2210	1	zusammen	242917	correct	55	12hours	difficulty 5	6	1	7	Intuitiv	Night	7	4	11	6	55
10	jebu99	21	f	Matura	condition1	2020-09-09 08:01:00	session2	retrieval	Pferd_Schwein.jpg	Bauernhof	3	17	3836	1	zusammen	248707	correct	56	12hours	difficulty 5	6	2	6	Intuitiv	Night	7	4	11	6	55
10	jebu99	21	f	Matura	condition1	2020-09-09 08:01:00	session2	retrieval	Schwein_Gans.jpg	Bauernhof	3	17	4081	1	zusammen	256098	correct	57	12hours	difficulty 5	6	1	4	Intuitiv	Night	7	4	11	6	55
10	jebu99	21	f	Matura	condition1	2020-09-09 08:01:00	session2	retrieval	Schwein_Chuengel.jpg	Bauernhof	3	17	2018	2	nacheinander	264057	incorrect	58	12hours	difficulty 5	7	1	2	Intuitiv	Night	7	4	11	6	55
10	jebu99	21	f	Matura	condition1	2020-09-09 08:01:00	session2	retrieval	Pferd_Ziege.jpg	Bauernhof	3	17	2376	2	nacheinander	269697	incorrect	59	12hours	difficulty 5	6	7	5	Intuitiv	Night	7	4	11	6	55
10	jebu99	21	f	Matura	condition1	2020-09-09 08:01:00	session2	retrieval	Chuengel_Gans.jpg	Bauernhof	3	17	2720	1	zusammen	275720	correct	60	12hours	difficulty 5	6	2	3	Intuitiv	Night	7	4	11	6	55
10	jebu99	21	f	Matura	condition1	2020-09-09 08:02:00	session2	retrieval	nashorn_gepard.jpg	Oase	4	16	5739	2	nacheinander	291737	incorrect	51	12hours	difficulty 4	6	1	5.5	Intuitiv	Night	7	4	11	6	55
10	jebu99	21	f	Matura	condition1	2020-09-09 08:02:00	session2	retrieval	stachelschwein_gepard.jpg	Oase	4	16	2225	2	nacheinander	301081	correct	52	12hours	difficulty 4	3	6	1.5	Intuitiv	Night	7	4	11	6	55
10	jebu99	21	f	Matura	condition1	2020-09-09 08:02:00	session2	retrieval	antilope_gepard.jpg	Oase	4	16	8272	2	nacheinander	307388	correct	53	12hours	difficulty 4	7	3	1.5	Intuitiv	Night	7	4	11	6	55
10	jebu99	21	f	Matura	condition1	2020-09-09 08:02:00	session2	retrieval	stachelschwein_kamel.jpg	Oase	4	16	2842	2	nacheinander	320586	correct	54	12hours	difficulty 4	4	5	2.5	Intuitiv	Night	7	4	11	6	55
10	jebu99	21	f	Matura	condition1	2020-09-09 08:02:00	session2	retrieval	nashorn_antilope.jpg	Oase	4	16	6915	1	zusammen	327076	correct	55	12hours	difficulty 4	6	4	5	Intuitiv	Night	7	4	11	6	55
10	jebu99	21	f	Matura	condition1	2020-09-09 08:02:00	session2	retrieval	antilope_kamel.jpg	Oase	4	16	6664	1	zusammen	337521	correct	56	12hours	difficulty 4	6	2	2.5	Intuitiv	Night	7	4	11	6	55
10	jebu99	21	f	Matura	condition1	2020-09-09 08:03:00	session2	retrieval	nashorn_stachelschwein.jpg	Oase	4	16	4243	1	zusammen	347716	correct	57	12hours	difficulty 4	6	7	5	Intuitiv	Night	7	4	11	6	55
10	jebu99	21	f	Matura	condition1	2020-09-09 08:03:00	session2	retrieval	nashorn_kamel.jpg	Oase	4	16	3585	2	nacheinander	355474	incorrect	58	12hours	difficulty 4	7	2	6.5	Intuitiv	Night	7	4	11	6	55
10	jebu99	21	f	Matura	condition1	2020-09-09 08:03:00	session2	retrieval	stachelschwein_antilope.jpg	Oase	4	16	1816	2	nacheinander	364067	correct	59	12hours	difficulty 4	4	3	1	Intuitiv	Night	7	4	11	6	55
10	jebu99	21	f	Matura	condition1	2020-09-09 08:03:00	session2	retrieval	kamel_gepard.jpg	Oase	4	16	2934	1	zusammen	369456	correct	60	12hours	difficulty 4	4	1	3	Intuitiv	Night	7	4	11	6	55
10	jebu99	21	f	Matura	condition1	2020-09-09 08:03:00	session2	retrieval	hopf_pelikan.jpg	Voegel	5	15	5639	1	zusammen	384823	correct	51	12hours	difficulty 3	6	5	4.5	Intuitiv	Night	7	4	11	6	55
10	jebu99	21	f	Matura	condition1	2020-09-09 08:03:00	session2	retrieval	moewe_hopf.jpg	Voegel	5	15	2583	1	zusammen	394050	correct	52	12hours	difficulty 3	3	1	4.5	Intuitiv	Night	7	4	11	6	55
10	jebu99	21	f	Matura	condition1	2020-09-09 08:03:00	session2	retrieval	eisvogel_pelikan.jpg	Voegel	5	15	7788	1	zusammen	400140	incorrect	53	12hours	difficulty 3	4	2	1.5	Intuitiv	Night	7	4	11	6	55
10	jebu99	21	f	Matura	condition1	2020-09-09 08:04:00	session2	retrieval	moewe_pelikan.jpg	Voegel	5	15	14000	2	nacheinander	411469	correct	54	12hours	difficulty 3	7	4	1	Intuitiv	Night	7	4	11	6	55
10	jebu99	21	f	Matura	condition1	2020-09-09 08:04:00	session2	retrieval	rabe_hopf.jpg	Voegel	5	15	1685	1	zusammen	429222	correct	55	12hours	difficulty 3	3	3	4.5	Intuitiv	Night	7	4	11	6	55
10	jebu99	21	f	Matura	condition1	2020-09-09 08:04:00	session2	retrieval	rabe_pelikan.jpg	Voegel	5	15	6025	1	zusammen	434478	incorrect	56	12hours	difficulty 3	6	2	1	Intuitiv	Night	7	4	11	6	55
10	jebu99	21	f	Matura	condition1	2020-09-09 08:04:00	session2	retrieval	moewe_eisvogel.jpg	Voegel	5	15	2689	2	nacheinander	444055	correct	57	12hours	difficulty 3	3	6	1.5	Intuitiv	Night	7	4	11	6	55
10	jebu99	21	f	Matura	condition1	2020-09-09 08:04:00	session2	retrieval	rabe_eisvogel.jpg	Voegel	5	15	1271	2	nacheinander	450412	correct	58	12hours	difficulty 3	3	4	1.5	Intuitiv	Night	7	4	11	6	55
10	jebu99	21	f	Matura	condition1	2020-09-09 08:04:00	session2	retrieval	hopf_eisvogel.jpg	Voegel	5	15	1037	2	nacheinander	455301	incorrect	59	12hours	difficulty 3	3	7	5	Intuitiv	Night	7	4	11	6	55
10	jebu99	21	f	Matura	condition1	2020-09-09 08:04:00	session2	retrieval	rabe_moewe.jpg	Voegel	5	15	2850	1	zusammen	459839	incorrect	60	12hours	difficulty 3	3	2	1	Intuitiv	Night	7	4	11	6	55
10	jebu99	21	f	Matura	condition1	2020-09-09 08:05:00	session2	retrieval	deinonychus_gastonia.jpg	Dinosaurier	6	8	5495	1	zusammen	475240	incorrect	51	12hours	difficulty 2	4	2	1.5	Intuitiv	Night	7	4	11	6	55
10	jebu99	21	f	Matura	condition1	2020-09-09 08:05:00	session2	retrieval	deinonychus_pteranodon.jpg	Dinosaurier	6	8	2189	2	nacheinander	484333	incorrect	52	12hours	difficulty 2	3	5	4	Intuitiv	Night	7	4	11	6	55
10	jebu99	21	f	Matura	condition1	2020-09-09 08:05:00	session2	retrieval	gastonia_brontosaurus.jpg	Dinosaurier	6	8	2509	2	nacheinander	490056	correct	53	12hours	difficulty 2	3	5	1	Intuitiv	Night	7	4	11	6	55
10	jebu99	21	f	Matura	condition1	2020-09-09 08:05:00	session2	retrieval	gastonia_pteranodon.jpg	Dinosaurier	6	8	2359	1	zusammen	496079	correct	54	12hours	difficulty 2	4	3	3.5	Intuitiv	Night	7	4	11	6	55
10	jebu99	21	f	Matura	condition1	2020-09-09 08:05:00	session2	retrieval	triceratops_pteranodon.jpg	Dinosaurier	6	8	4104	1	zusammen	502069	correct	55	12hours	difficulty 2	3	1	3.5	Intuitiv	Night	7	4	11	6	55
10	jebu99	21	f	Matura	condition1	2020-09-09 08:05:00	session2	retrieval	deinonychus_brontosaurus.jpg	Dinosaurier	6	8	1334	2	nacheinander	509577	correct	56	12hours	difficulty 2	3	7	1.5	Intuitiv	Night	7	4	11	6	55
10	jebu99	21	f	Matura	condition1	2020-09-09 08:05:00	session2	retrieval	brontosaurus_triceratops.jpg	Dinosaurier	6	8	1958	2	nacheinander	514316	correct	57	12hours	difficulty 2	3	3	1	Intuitiv	Night	7	4	11	6	55
10	jebu99	21	f	Matura	condition1	2020-09-09 08:05:00	session2	retrieval	deinonychus_triceratops.jpg	Dinosaurier	6	8	1510	2	nacheinander	519605	correct	58	12hours	difficulty 2	3	4	1.5	Intuitiv	Night	7	4	11	6	55
10	jebu99	21	f	Matura	condition1	2020-09-09 08:05:00	session2	retrieval	brontosaurus_pteranodon.jpg	Dinosaurier	6	8	1304	2	nacheinander	524561	correct	59	12hours	difficulty 2	3	2	3.5	Intuitiv	Night	7	4	11	6	55
10	jebu99	21	f	Matura	condition1	2020-09-09 08:06:00	session2	retrieval	gastonia_triceratops.jpg	Dinosaurier	6	8	1378	1	zusammen	529349	incorrect	60	12hours	difficulty 2	3	2	1	Intuitiv	Night	7	4	11	6	55
11	lama99	21	f	Matura	condition2	2020-11-09 08:07:00	session2	retrieval	segler_adler.jpg	Voegel	1	18	4384	1	zusammen	12363	correct	51	12hours	difficulty 6	6	1	3.5	Deliberativ	Night	6	4	8	4	60
11	lama99	21	f	Matura	condition2	2020-11-09 08:07:00	session2	retrieval	ara_adler.jpg	Voegel	1	18	4904	2	nacheinander	22074	correct	52	12hours	difficulty 6	6	3	3.5	Deliberativ	Night	6	4	8	4	60
11	lama99	21	f	Matura	condition2	2020-11-09 08:08:00	session2	retrieval	reiher_adler.jpg	Voegel	1	18	6889	1	zusammen	32052	incorrect	53	12hours	difficulty 6	6	4	2.5	Deliberativ	Night	6	4	8	4	60
11	lama99	21	f	Matura	condition2	2020-11-09 08:08:00	session2	retrieval	ara_kakadu.jpg	Voegel	1	18	5971	2	nacheinander	43514	incorrect	54	12hours	difficulty 6	4	4	5.5	Deliberativ	Night	6	4	8	4	60
11	lama99	21	f	Matura	condition2	2020-11-09 08:08:00	session2	retrieval	adler_kakadu.jpg	Voegel	1	18	2045	1	zusammen	53458	correct	55	12hours	difficulty 6	4	1	4	Deliberativ	Night	6	4	8	4	60
11	lama99	21	f	Matura	condition2	2020-11-09 08:08:00	session2	retrieval	reiher_segler.jpg	Voegel	1	18	2512	1	zusammen	59599	correct	56	12hours	difficulty 6	4	3	4	Deliberativ	Night	6	4	8	4	60
11	lama99	21	f	Matura	condition2	2020-11-09 08:08:00	session2	retrieval	reiher_kakadu.jpg	Voegel	1	18	9629	1	zusammen	66439	correct	57	12hours	difficulty 6	4	5	4.5	Deliberativ	Night	6	4	8	4	60
11	lama99	21	f	Matura	condition2	2020-11-09 08:08:00	session2	retrieval	ara_segler.jpg	Voegel	1	18	2932	2	nacheinander	79904	incorrect	58	12hours	difficulty 6	6	2	5	Deliberativ	Night	6	4	8	4	60
11	lama99	21	f	Matura	condition2	2020-11-09 08:08:00	session2	retrieval	reiher_ara.jpg	Voegel	1	18	3706	2	nacheinander	87229	incorrect	59	12hours	difficulty 6	6	1	4	Deliberativ	Night	6	4	8	4	60
11	lama99	21	f	Matura	condition2	2020-11-09 08:09:00	session2	retrieval	segler_kakadu.jpg	Voegel	1	18	1542	1	zusammen	94470	correct	60	12hours	difficulty 6	4	2	5.5	Deliberativ	Night	6	4	8	4	60
11	lama99	21	f	Matura	condition2	2020-11-09 08:09:00	session2	retrieval	laeufer_nacktmull.jpg	Untergrund	2	10	4434	1	zusammen	110021	correct	51	12hours	difficulty 4	3	2	4.5	Deliberativ	Night	6	4	8	4	60
11	lama99	21	f	Matura	condition2	2020-11-09 08:09:00	session2	retrieval	laeufer_milbe.jpg	Untergrund	2	10	1202	1	zusammen	118030	correct	52	12hours	difficulty 4	3	1	6	Deliberativ	Night	6	4	8	4	60
11	lama99	21	f	Matura	condition2	2020-11-09 08:09:00	session2	retrieval	ohrwurm_wurm.jpg	Untergrund	2	10	3154	2	nacheinander	122885	correct	53	12hours	difficulty 4	7	3	2	Deliberativ	Night	6	4	8	4	60
11	lama99	21	f	Matura	condition2	2020-11-09 08:09:00	session2	retrieval	milbe_nacktmull.jpg	Untergrund	2	10	2007	1	zusammen	129876	correct	54	12hours	difficulty 4	3	1	2.5	Deliberativ	Night	6	4	8	4	60
11	lama99	21	f	Matura	condition2	2020-11-09 08:09:00	session2	retrieval	wurm_milbe.jpg	Untergrund	2	10	2240	2	nacheinander	135482	correct	55	12hours	difficulty 4	4	6	3	Deliberativ	Night	6	4	8	4	60
11	lama99	21	f	Matura	condition2	2020-11-09 08:09:00	session2	retrieval	laeufer_wurm.jpg	Untergrund	2	10	995	2	nacheinander	141322	incorrect	56	12hours	difficulty 4	4	7	5	Deliberativ	Night	6	4	8	4	60
11	lama99	21	f	Matura	condition2	2020-11-09 08:09:00	session2	retrieval	laeufer_ohrwurm.jpg	Untergrund	2	10	1098	2	nacheinander	146561	incorrect	57	12hours	difficulty 4	4	4	5	Deliberativ	Night	6	4	8	4	60
11	lama99	21	f	Matura	condition2	2020-11-09 08:09:00	session2	retrieval	ohrwurm_nacktmull.jpg	Untergrund	2	10	1764	2	nacheinander	151600	correct	58	12hours	difficulty 4	4	2	1.5	Deliberativ	Night	6	4	8	4	60
11	lama99	21	f	Matura	condition2	2020-11-09 08:10:00	session2	retrieval	ohrwurm_milbe.jpg	Untergrund	2	10	2591	2	nacheinander	157140	incorrect	59	12hours	difficulty 4	7	3	3	Deliberativ	Night	6	4	8	4	60
11	lama99	21	f	Matura	condition2	2020-11-09 08:10:00	session2	retrieval	wurm_nacktmull.jpg	Untergrund	2	10	962	2	nacheinander	163363	correct	60	12hours	difficulty 4	6	5	1.5	Deliberativ	Night	6	4	8	4	60
11	lama99	21	f	Matura	condition2	2020-11-09 08:10:00	session2	retrieval	glueh_kbaer.jpg	Daemmerung	3	7	5865	2	nacheinander	177679	correct	51	12hours	difficulty 1	7	3	1	Deliberativ	Night	6	4	8	4	60
11	lama99	21	f	Matura	condition2	2020-11-09 08:10:00	session2	retrieval	kobold_zibet.jpg	Daemmerung	3	7	6030	2	nacheinander	187223	incorrect	52	12hours	difficulty 1	7	3	3	Deliberativ	Night	6	4	8	4	60
11	lama99	21	f	Matura	condition2	2020-11-09 08:10:00	session2	retrieval	kobold_glueh.jpg	Daemmerung	3	7	3454	1	zusammen	197100	correct	53	12hours	difficulty 1	6	1	2.5	Deliberativ	Night	6	4	8	4	60
11	lama99	21	f	Matura	condition2	2020-11-09 08:10:00	session2	retrieval	flughund_glueh.jpg	Daemmerung	3	7	2673	2	nacheinander	204625	correct	54	12hours	difficulty 1	7	5	1	Deliberativ	Night	6	4	8	4	60
11	lama99	21	f	Matura	condition2	2020-11-09 08:10:00	session2	retrieval	flughund_zibet.jpg	Daemmerung	3	7	1372	2	nacheinander	210899	correct	55	12hours	difficulty 1	7	3	1.5	Deliberativ	Night	6	4	8	4	60
11	lama99	21	f	Matura	condition2	2020-11-09 08:11:00	session2	retrieval	glueh_zibet.jpg	Daemmerung	3	7	1215	2	nacheinander	216522	correct	56	12hours	difficulty 1	7	2	1.5	Deliberativ	Night	6	4	8	4	60
11	lama99	21	f	Matura	condition2	2020-11-09 08:11:00	session2	retrieval	flughund_kbaer.jpg	Daemmerung	3	7	2834	2	nacheinander	221677	correct	57	12hours	difficulty 1	6	8	1	Deliberativ	Night	6	4	8	4	60
11	lama99	21	f	Matura	condition2	2020-11-09 08:11:00	session2	retrieval	kbaer_zibet.jpg	Daemmerung	3	7	1278	2	nacheinander	228885	correct	58	12hours	difficulty 1	7	5	1.5	Deliberativ	Night	6	4	8	4	60
11	lama99	21	f	Matura	condition2	2020-11-09 08:11:00	session2	retrieval	kobold_kbaer.jpg	Daemmerung	3	7	1674	1	zusammen	234725	incorrect	59	12hours	difficulty 1	4	2	2.5	Deliberativ	Night	6	4	8	4	60
11	lama99	21	f	Matura	condition2	2020-11-09 08:11:00	session2	retrieval	flughund_kobold.jpg	Daemmerung	3	7	3517	1	zusammen	240248	incorrect	60	12hours	difficulty 1	6	6	2.5	Deliberativ	Night	6	4	8	4	60
11	lama99	21	f	Matura	condition2	2020-11-09 08:11:00	session2	retrieval	hermelin_gems.jpg	Gebirge	4	2	9140	1	zusammen	256850	correct	51	12hours	difficulty 2	6	1	3	Deliberativ	Night	6	4	8	4	60
11	lama99	21	f	Matura	condition2	2020-11-09 08:11:00	session2	retrieval	hermelin_geier.jpg	Gebirge	4	2	2193	2	nacheinander	269530	incorrect	52	12hours	difficulty 2	6	1	3	Deliberativ	Night	6	4	8	4	60
11	lama99	21	f	Matura	condition2	2020-11-09 08:12:00	session2	retrieval	geier_murmel.jpg	Gebirge	4	2	2742	1	zusammen	275587	incorrect	53	12hours	difficulty 2	6	2	2	Deliberativ	Night	6	4	8	4	60
11	lama99	21	f	Matura	condition2	2020-11-09 08:12:00	session2	retrieval	gems_murmel.jpg	Gebirge	4	2	2302	1	zusammen	281910	incorrect	54	12hours	difficulty 2	4	4	2	Deliberativ	Night	6	4	8	4	60
11	lama99	21	f	Matura	condition2	2020-11-09 08:12:00	session2	retrieval	luchs_geier.jpg	Gebirge	4	2	3705	1	zusammen	287800	incorrect	55	12hours	difficulty 2	4	4	2	Deliberativ	Night	6	4	8	4	60
11	lama99	21	f	Matura	condition2	2020-11-09 08:12:00	session2	retrieval	luchs_murmel.jpg	Gebirge	4	2	3941	1	zusammen	294975	incorrect	56	12hours	difficulty 2	4	2	1	Deliberativ	Night	6	4	8	4	60
11	lama99	21	f	Matura	condition2	2020-11-09 08:12:00	session2	retrieval	hermelin_luchs.jpg	Gebirge	4	2	2095	1	zusammen	302950	incorrect	57	12hours	difficulty 2	4	5	2	Deliberativ	Night	6	4	8	4	60
11	lama99	21	f	Matura	condition2	2020-11-09 08:12:00	session2	retrieval	gems_luchs.jpg	Gebirge	4	2	2266	2	nacheinander	308540	correct	58	12hours	difficulty 2	6	6	2	Deliberativ	Night	6	4	8	4	60
11	lama99	21	f	Matura	condition2	2020-11-09 08:12:00	session2	retrieval	gems_geier.jpg	Gebirge	4	2	1666	2	nacheinander	314513	incorrect	59	12hours	difficulty 2	6	2	3	Deliberativ	Night	6	4	8	4	60
11	lama99	21	f	Matura	condition2	2020-11-09 08:12:00	session2	retrieval	hermelin_murmel.jpg	Gebirge	4	2	3164	2	nacheinander	320269	correct	60	12hours	difficulty 2	6	3	2	Deliberativ	Night	6	4	8	4	60
11	lama99	21	f	Matura	condition2	2020-11-09 08:13:00	session2	retrieval	gazelle_strauss.jpg	Oase	5	9	3798	2	nacheinander	336037	correct	51	12hours	difficulty 3	7	4	1.5	Deliberativ	Night	6	4	8	4	60
11	lama99	21	f	Matura	condition2	2020-11-09 08:13:00	session2	retrieval	gazelle_hyaene.jpg	Oase	5	9	2447	2	nacheinander	343378	correct	52	12hours	difficulty 3	7	3	1.5	Deliberativ	Night	6	4	8	4	60
11	lama99	21	f	Matura	condition2	2020-11-09 08:13:00	session2	retrieval	zebra_loewe.jpg	Oase	5	9	2084	1	zusammen	349385	incorrect	53	12hours	difficulty 3	6	2	4	Deliberativ	Night	6	4	8	4	60
11	lama99	21	f	Matura	condition2	2020-11-09 08:13:00	session2	retrieval	zebra_strauss.jpg	Oase	5	9	1228	1	zusammen	355258	correct	54	12hours	difficulty 3	4	1	4.5	Deliberativ	Night	6	4	8	4	60
11	lama99	21	f	Matura	condition2	2020-11-09 08:13:00	session2	retrieval	strauss_loewe.jpg	Oase	5	9	994	1	zusammen	360063	incorrect	55	12hours	difficulty 3	4	3	1.5	Deliberativ	Night	6	4	8	4	60
11	lama99	21	f	Matura	condition2	2020-11-09 08:13:00	session2	retrieval	zebra_hyaene.jpg	Oase	5	9	5967	1	zusammen	364635	correct	56	12hours	difficulty 3	4	2	4.5	Deliberativ	Night	6	4	8	4	60
11	lama99	21	f	Matura	condition2	2020-11-09 08:13:00	session2	retrieval	hyaene_loewe.jpg	Oase	5	9	2604	1	zusammen	374212	incorrect	57	12hours	difficulty 3	6	4	1.5	Deliberativ	Night	6	4	8	4	60
11	lama99	21	f	Matura	condition2	2020-11-09 08:13:00	session2	retrieval	strauss_hyaene.jpg	Oase	5	9	2742	2	nacheinander	380920	incorrect	58	12hours	difficulty 3	6	1	2	Deliberativ	Night	6	4	8	4	60
11	lama99	21	f	Matura	condition2	2020-11-09 08:13:00	session2	retrieval	zebra_gazelle.jpg	Oase	5	9	944	2	nacheinander	387544	incorrect	59	12hours	difficulty 3	6	5	4	Deliberativ	Night	6	4	8	4	60
11	lama99	21	f	Matura	condition2	2020-11-09 08:14:00	session2	retrieval	gazelle_loewe.jpg	Oase	5	9	1589	2	nacheinander	392149	correct	60	12hours	difficulty 3	6	7	1	Deliberativ	Night	6	4	8	4	60
11	lama99	21	f	Matura	condition2	2020-11-09 08:14:00	session2	retrieval	Streifenfisch_Zierfischgold.jpg	Aquarium	6	11	2911	1	zusammen	406364	incorrect	51	12hours	difficulty 5	6	4	2	Deliberativ	Night	6	4	8	4	60
11	lama99	21	f	Matura	condition2	2020-11-09 08:14:00	session2	retrieval	Rotfeuerfisch_Streifenfisch.jpg	Aquarium	6	11	1652	2	nacheinander	412872	incorrect	52	12hours	difficulty 5	6	2	3.5	Deliberativ	Night	6	4	8	4	60
11	lama99	21	f	Matura	condition2	2020-11-09 08:14:00	session2	retrieval	Garnele_Rotfeuerfisch.jpg	Aquarium	6	11	2220	1	zusammen	418127	correct	53	12hours	difficulty 5	4	1	6.5	Deliberativ	Night	6	4	8	4	60
11	lama99	21	f	Matura	condition2	2020-11-09 08:14:00	session2	retrieval	Garnele_Streifenfisch.jpg	Aquarium	6	11	2266	1	zusammen	424067	correct	54	12hours	difficulty 5	4	3	6	Deliberativ	Night	6	4	8	4	60
11	lama99	21	f	Matura	condition2	2020-11-09 08:14:00	session2	retrieval	Garnele_Zierfischgold.jpg	Aquarium	6	11	1368	1	zusammen	430074	correct	55	12hours	difficulty 5	7	7	5	Deliberativ	Night	6	4	8	4	60
11	lama99	21	f	Matura	condition2	2020-11-09 08:14:00	session2	retrieval	Garnele_Seepferdchen.jpg	Aquarium	6	11	3407	1	zusammen	436331	correct	56	12hours	difficulty 5	4	2	5.5	Deliberativ	Night	6	4	8	4	60
11	lama99	21	f	Matura	condition2	2020-11-09 08:14:00	session2	retrieval	Rotfeuerfisch_Zierfischgold.jpg	Aquarium	6	11	1750	1	zusammen	443272	incorrect	57	12hours	difficulty 5	4	6	2.5	Deliberativ	Night	6	4	8	4	60
11	lama99	21	f	Matura	condition2	2020-11-09 08:14:00	session2	retrieval	Rotfeuerfisch_Seepferdchen.jpg	Aquarium	6	11	2861	1	zusammen	448661	correct	58	12hours	difficulty 5	4	1	3	Deliberativ	Night	6	4	8	4	60
11	lama99	21	f	Matura	condition2	2020-11-09 08:15:00	session2	retrieval	Seepferdchen_Streifenfisch.jpg	Aquarium	6	11	1330	2	nacheinander	455168	incorrect	59	12hours	difficulty 5	6	1	2.5	Deliberativ	Night	6	4	8	4	60
11	lama99	21	f	Matura	condition2	2020-11-09 08:15:00	session2	retrieval	Seepferdchen_Zierfischgold.jpg	Aquarium	6	11	1407	2	nacheinander	459907	correct	60	12hours	difficulty 5	6	5	1.5	Deliberativ	Night	6	4	8	4	60
12	eris96	23	m	Matura	condition1	09/15/2020 07:58:56	session2	retrieval	schlange_orangutan.jpg	Dschungel	1	5	1740	1	zusammen	16951	correct	51	12hours	difficulty 5	3	4	4.5	Intuitiv	Night	7	4	10	5	64
12	eris96	23	m	Matura	condition1	09/15/2020 07:59:03	session2	retrieval	schlange_panda.jpg	Dschungel	1	5	2639	2	nacheinander	22775	incorrect	52	12hours	difficulty 5	4	5	4	Intuitiv	Night	7	4	10	5	64
12	eris96	23	m	Matura	condition1	09/15/2020 07:59:12	session2	retrieval	tiger_orangutan.jpg	Dschungel	1	5	4729	2	nacheinander	29031	incorrect	53	12hours	difficulty 5	6	2	4	Intuitiv	Night	7	4	10	5	64
12	eris96	23	m	Matura	condition1	09/15/2020 07:59:17	session2	retrieval	tucan_schlange.jpg	Dschungel	1	5	1520	1	zusammen	37791	incorrect	54	12hours	difficulty 5	4	6	2.5	Intuitiv	Night	7	4	10	5	64
12	eris96	23	m	Matura	condition1	09/15/2020 07:59:22	session2	retrieval	tiger_panda.jpg	Dschungel	1	5	1604	1	zusammen	43064	correct	55	12hours	difficulty 5	4	3	3.5	Intuitiv	Night	7	4	10	5	64
12	eris96	23	m	Matura	condition1	09/15/2020 07:59:27	session2	retrieval	tucan_orangutan.jpg	Dschungel	1	5	815	1	zusammen	48186	correct	56	12hours	difficulty 5	3	2	5	Intuitiv	Night	7	4	10	5	64
12	eris96	23	m	Matura	condition1	09/15/2020 07:59:34	session2	retrieval	tiger_tucan.jpg	Dschungel	1	5	3585	1	zusammen	52441	incorrect	57	12hours	difficulty 5	4	4	2	Intuitiv	Night	7	4	10	5	64
12	eris96	23	m	Matura	condition1	09/15/2020 07:59:40	session2	retrieval	tiger_schlange.jpg	Dschungel	1	5	2741	2	nacheinander	59682	correct	58	12hours	difficulty 5	4	2	1.5	Intuitiv	Night	7	4	10	5	64
12	eris96	23	m	Matura	condition1	09/15/2020 07:59:51	session2	retrieval	tucan_panda.jpg	Dschungel	1	5	5743	1	zusammen	65855	correct	59	12hours	difficulty 5	7	1	4.5	Intuitiv	Night	7	4	10	5	64
12	eris96	23	m	Matura	condition1	09/15/2020 07:59:59	session2	retrieval	panda_orangutan.jpg	Dschungel	1	5	3467	2	nacheinander	77535	incorrect	60	12hours	difficulty 5	6	1	6.5	Intuitiv	Night	7	4	10	5	64
12	eris96	23	m	Matura	condition1	09/15/2020 08:00:18	session2	retrieval	zwergpony_hamster.jpg	Haustiere	2	12	6833	2	nacheinander	93252	incorrect	51	12hours	difficulty 6	6	1	5.5	Intuitiv	Night	7	4	10	5	64
12	eris96	23	m	Matura	condition1	09/15/2020 08:00:26	session2	retrieval	hase_zwergpony.jpg	Haustiere	2	12	3882	1	zusammen	103580	correct	52	12hours	difficulty 6	6	2	5.5	Intuitiv	Night	7	4	10	5	64
12	eris96	23	m	Matura	condition1	09/15/2020 08:00:32	session2	retrieval	minischwein_hamster.jpg	Haustiere	2	12	3234	2	nacheinander	111356	incorrect	53	12hours	difficulty 6	4	2	3.5	Intuitiv	Night	7	4	10	5	64
12	eris96	23	m	Matura	condition1	09/15/2020 08:00:42	session2	retrieval	minischwein_zwergpony.jpg	Haustiere	2	12	6567	2	nacheinander	117996	incorrect	54	12hours	difficulty 6	4	3	3	Intuitiv	Night	7	4	10	5	64
12	eris96	23	m	Matura	condition1	09/15/2020 08:00:48	session2	retrieval	schnauzer_hamster.jpg	Haustiere	2	12	2033	1	zusammen	127974	correct	55	12hours	difficulty 6	4	5	4.5	Intuitiv	Night	7	4	10	5	64
12	eris96	23	m	Matura	condition1	09/15/2020 08:00:52	session2	retrieval	hase_schnauzer.jpg	Haustiere	2	12	1395	1	zusammen	133430	correct	56	12hours	difficulty 6	4	4	4.5	Intuitiv	Night	7	4	10	5	64
12	eris96	23	m	Matura	condition1	09/15/2020 08:00:57	session2	retrieval	schnauzer_zwergpony.jpg	Haustiere	2	12	1673	2	nacheinander	138135	correct	57	12hours	difficulty 6	4	6	4	Intuitiv	Night	7	4	10	5	64
12	eris96	23	m	Matura	condition1	09/15/2020 08:01:04	session2	retrieval	hase_hamster.jpg	Haustiere	2	12	3709	1	zusammen	143241	correct	58	12hours	difficulty 6	4	1	6	Intuitiv	Night	7	4	10	5	64
12	eris96	23	m	Matura	condition1	09/15/2020 08:01:11	session2	retrieval	schnauzer_minischwein.jpg	Haustiere	2	12	2133	2	nacheinander	150248	correct	59	12hours	difficulty 6	6	3	2	Intuitiv	Night	7	4	10	5	64
12	eris96	23	m	Matura	condition1	09/15/2020 08:01:16	session2	retrieval	hase_minischwein.jpg	Haustiere	2	12	1066	1	zusammen	156655	correct	60	12hours	difficulty 6	4	1	3.5	Intuitiv	Night	7	4	10	5	64
12	eris96	23	m	Matura	condition1	09/15/2020 08:01:31	session2	retrieval	hirsch_hoernchen.jpg	Wald	3	4	2315	1	zusammen	171355	correct	51	12hours	difficulty 4	3	2	6	Intuitiv	Night	7	4	10	5	64
12	eris96	23	m	Matura	condition1	09/15/2020 08:01:40	session2	retrieval	reh_dachs.jpg	Wald	3	4	5427	1	zusammen	177211	incorrect	52	12hours	difficulty 4	6	3	1.5	Intuitiv	Night	7	4	10	5	64
12	eris96	23	m	Matura	condition1	09/15/2020 08:01:48	session2	retrieval	hirsch_dachs.jpg	Wald	3	4	4185	1	zusammen	186138	correct	53	12hours	difficulty 4	6	7	5	Intuitiv	Night	7	4	10	5	64
12	eris96	23	m	Matura	condition1	09/15/2020 08:01:55	session2	retrieval	hoernchen_dachs.jpg	Wald	3	4	3617	1	zusammen	193813	incorrect	54	12hours	difficulty 4	4	5	3	Intuitiv	Night	7	4	10	5	64
12	eris96	23	m	Matura	condition1	09/15/2020 08:02:03	session2	retrieval	hirsch_igel.jpg	Wald	3	4	4588	1	zusammen	200771	correct	55	12hours	difficulty 4	6	1	5	Intuitiv	Night	7	4	10	5	64
12	eris96	23	m	Matura	condition1	09/15/2020 08:02:08	session2	retrieval	dachs_igel.jpg	Wald	3	4	1879	2	nacheinander	208930	correct	56	12hours	difficulty 4	4	6	2	Intuitiv	Night	7	4	10	5	64
12	eris96	23	m	Matura	condition1	09/15/2020 08:02:18	session2	retrieval	reh_igel.jpg	Wald	3	4	4776	2	nacheinander	214102	correct	57	12hours	difficulty 4	7	3	1.5	Intuitiv	Night	7	4	10	5	64
12	eris96	23	m	Matura	condition1	09/15/2020 08:02:28	session2	retrieval	hoernchen_reh.jpg	Wald	3	4	4577	2	nacheinander	224647	incorrect	58	12hours	difficulty 4	6	2	2.5	Intuitiv	Night	7	4	10	5	64
12	eris96	23	m	Matura	condition1	09/15/2020 08:02:34	session2	retrieval	hoernchen_igel.jpg	Wald	3	4	1878	1	zusammen	234024	correct	59	12hours	difficulty 4	4	1	3	Intuitiv	Night	7	4	10	5	64
12	eris96	23	m	Matura	condition1	09/15/2020 08:02:38	session2	retrieval	hirsch_reh.jpg	Wald	3	4	1176	1	zusammen	239664	correct	60	12hours	difficulty 4	3	4	4.5	Intuitiv	Night	7	4	10	5	64
12	eris96	23	m	Matura	condition1	09/15/2020 08:02:55	session2	retrieval	guerteltier_landschildkroete.jpg	Reptilien	4	14	3455	1	zusammen	253612	incorrect	51	12hours	difficulty 2	4	3	3	Intuitiv	Night	7	4	10	5	64
12	eris96	23	m	Matura	condition1	09/15/2020 08:03:03	session2	retrieval	chamaeleon_landschildkroete.jpg	Reptilien	4	14	5339	1	zusammen	260486	correct	52	12hours	difficulty 2	6	1	2.5	Intuitiv	Night	7	4	10	5	64
12	eris96	23	m	Matura	condition1	09/15/2020 08:03:10	session2	retrieval	chamaeleon_kragenechse.jpg	Reptilien	4	14	2986	2	nacheinander	269179	correct	53	12hours	difficulty 2	4	5	1.5	Intuitiv	Night	7	4	10	5	64
12	eris96	23	m	Matura	condition1	09/15/2020 08:03:16	session2	retrieval	chamaeleon_frosch.jpg	Reptilien	4	14	1832	1	zusammen	275603	incorrect	54	12hours	difficulty 2	3	2	1.5	Intuitiv	Night	7	4	10	5	64
12	eris96	23	m	Matura	condition1	09/15/2020 08:03:22	session2	retrieval	kragenechse_frosch.jpg	Reptilien	4	14	3090	1	zusammen	281560	incorrect	55	12hours	difficulty 2	6	7	2	Intuitiv	Night	7	4	10	5	64
12	eris96	23	m	Matura	condition1	09/15/2020 08:03:28	session2	retrieval	landschildkroete_frosch.jpg	Reptilien	4	14	2636	1	zusammen	288050	correct	56	12hours	difficulty 2	3	3	3	Intuitiv	Night	7	4	10	5	64
12	eris96	23	m	Matura	condition1	09/15/2020 08:03:34	session2	retrieval	guerteltier_frosch.jpg	Reptilien	4	14	2665	2	nacheinander	293957	correct	57	12hours	difficulty 2	4	6	2	Intuitiv	Night	7	4	10	5	64
12	eris96	23	m	Matura	condition1	09/15/2020 08:03:42	session2	retrieval	guerteltier_kragenechse.jpg	Reptilien	4	14	4480	1	zusammen	299847	correct	58	12hours	difficulty 2	4	1	2	Intuitiv	Night	7	4	10	5	64
12	eris96	23	m	Matura	condition1	09/15/2020 08:03:48	session2	retrieval	guerteltier_chamaeleon.jpg	Reptilien	4	14	2745	2	nacheinander	307805	correct	59	12hours	difficulty 2	4	4	1.5	Intuitiv	Night	7	4	10	5	64
12	eris96	23	m	Matura	condition1	09/15/2020 08:03:56	session2	retrieval	kragenechse_landschildkroete.jpg	Reptilien	4	14	3485	1	zusammen	314262	incorrect	60	12hours	difficulty 2	6	4	3	Intuitiv	Night	7	4	10	5	64
12	eris96	23	m	Matura	condition1	09/15/2020 08:04:16	session2	retrieval	nashorn_antilope.jpg	Oase	5	1	6080	2	nacheinander	331498	correct	51	12hours	difficulty 1	6	7	1.5	Intuitiv	Night	7	4	10	5	64
12	eris96	23	m	Matura	condition1	09/15/2020 08:04:23	session2	retrieval	nashorn_gepard.jpg	Oase	5	1	2908	1	zusammen	341509	incorrect	52	12hours	difficulty 1	4	5	1	Intuitiv	Night	7	4	10	5	64
12	eris96	23	m	Matura	condition1	09/15/2020 08:04:30	session2	retrieval	kamel_stachelschwein.jpg	Oase	5	1	3929	1	zusammen	348417	incorrect	53	12hours	difficulty 1	4	2	2.5	Intuitiv	Night	7	4	10	5	64
12	eris96	23	m	Matura	condition1	09/15/2020 08:04:37	session2	retrieval	antilope_gepard.jpg	Oase	5	1	3123	2	nacheinander	356109	correct	54	12hours	difficulty 1	6	2	1.5	Intuitiv	Night	7	4	10	5	64
12	eris96	23	m	Matura	condition1	09/15/2020 08:04:41	session2	retrieval	nashorn_kamel.jpg	Oase	5	1	672	1	zusammen	362449	incorrect	55	12hours	difficulty 1	3	2	1	Intuitiv	Night	7	4	10	5	64
12	eris96	23	m	Matura	condition1	09/15/2020 08:04:46	session2	retrieval	kamel_gepard.jpg	Oase	5	1	1514	1	zusammen	366770	incorrect	56	12hours	difficulty 1	4	3	1	Intuitiv	Night	7	4	10	5	64
12	eris96	23	m	Matura	condition1	09/15/2020 08:04:52	session2	retrieval	antilope_stachelschwein.jpg	Oase	5	1	2153	1	zusammen	371809	correct	57	12hours	difficulty 1	6	3	3	Intuitiv	Night	7	4	10	5	64
12	eris96	23	m	Matura	condition1	09/15/2020 08:04:58	session2	retrieval	nashorn_stachelschwein.jpg	Oase	5	1	1901	1	zusammen	377666	incorrect	58	12hours	difficulty 1	6	4	2.5	Intuitiv	Night	7	4	10	5	64
12	eris96	23	m	Matura	condition1	09/15/2020 08:05:04	session2	retrieval	gepard_stachelschwein.jpg	Oase	5	1	2181	2	nacheinander	384056	incorrect	59	12hours	difficulty 1	6	1	2.5	Intuitiv	Night	7	4	10	5	64
12	eris96	23	m	Matura	condition1	09/15/2020 08:05:12	session2	retrieval	kamel_antilope.jpg	Oase	5	1	3931	2	nacheinander	390279	correct	60	12hours	difficulty 1	4	5	1.5	Intuitiv	Night	7	4	10	5	64
12	eris96	23	m	Matura	condition1	09/15/2020 08:05:28	session2	retrieval	heuschrecke_schabe.jpg	Garten	6	3	3601	1	zusammen	406881	correct	51	12hours	difficulty 3	3	2	4	Intuitiv	Night	7	4	10	5	64
12	eris96	23	m	Matura	condition1	09/15/2020 08:05:32	session2	retrieval	spinne_heuschrecke.jpg	Garten	6	3	876	1	zusammen	414072	correct	52	12hours	difficulty 3	3	1	4	Intuitiv	Night	7	4	10	5	64
12	eris96	23	m	Matura	condition1	09/15/2020 08:05:47	session2	retrieval	tausendfuessler_heuschrecke.jpg	Garten	6	3	10578	1	zusammen	418427	incorrect	53	12hours	difficulty 3	6	2	3.5	Intuitiv	Night	7	4	10	5	64
12	eris96	23	m	Matura	condition1	09/15/2020 08:05:55	session2	retrieval	nashornkaefer_spinne.jpg	Garten	6	3	5403	2	nacheinander	432426	correct	54	12hours	difficulty 3	4	4	2	Intuitiv	Night	7	4	10	5	64
12	eris96	23	m	Matura	condition1	09/15/2020 08:06:01	session2	retrieval	tausendfuessler_schabe.jpg	Garten	6	3	2180	2	nacheinander	441202	correct	55	12hours	difficulty 3	4	4	1.5	Intuitiv	Night	7	4	10	5	64
12	eris96	23	m	Matura	condition1	09/15/2020 08:06:11	session2	retrieval	spinne_tausendfuessler.jpg	Garten	6	3	6192	2	nacheinander	446875	correct	56	12hours	difficulty 3	6	3	1.5	Intuitiv	Night	7	4	10	5	64
12	eris96	23	m	Matura	condition1	09/15/2020 08:06:15	session2	retrieval	nashornkaefer_heuschrecke.jpg	Garten	6	3	807	1	zusammen	456970	correct	57	12hours	difficulty 3	3	5	4	Intuitiv	Night	7	4	10	5	64
12	eris96	23	m	Matura	condition1	09/15/2020 08:06:20	session2	retrieval	spinne_schabe.jpg	Garten	6	3	1063	1	zusammen	461508	correct	58	12hours	difficulty 3	3	1	2	Intuitiv	Night	7	4	10	5	64
12	eris96	23	m	Matura	condition1	09/15/2020 08:06:26	session2	retrieval	nashornkaefer_tausendfuessler.jpg	Garten	6	3	2182	2	nacheinander	465963	correct	59	12hours	difficulty 3	3	7	1.5	Intuitiv	Night	7	4	10	5	64
12	eris96	23	m	Matura	condition1	09/15/2020 08:06:32	session2	retrieval	nashornkaefer_schabe.jpg	Garten	6	3	1333	2	nacheinander	472453	correct	60	12hours	difficulty 3	4	3	2	Intuitiv	Night	7	4	10	5	64
13	ceba95	25	m	Uni	condition2	09/15/2020 21:02:31	session2	retrieval	wurm_ohrwurm.jpg	Untergrund	1	18	12290	2	nacheinander	18870	incorrect	51	12hours	difficulty 6	7	5	4.5	Deliberativ	Day	5	3	6	4	53
13	ceba95	25	m	Uni	condition2	09/15/2020 21:02:41	session2	retrieval	nacktmull_ohrwurm.jpg	Untergrund	1	18	4678	2	nacheinander	37240	incorrect	52	12hours	difficulty 6	7	2	5.5	Deliberativ	Day	5	3	6	4	53
13	ceba95	25	m	Uni	condition2	09/15/2020 21:02:51	session2	retrieval	nacktmull_laeufer.jpg	Untergrund	1	18	5173	2	nacheinander	46734	incorrect	53	12hours	difficulty 6	7	1	3.5	Deliberativ	Day	5	3	6	4	53
13	ceba95	25	m	Uni	condition2	09/15/2020 21:03:00	session2	retrieval	wurm_laeufer.jpg	Untergrund	1	18	3005	2	nacheinander	57096	correct	54	12hours	difficulty 6	7	4	2.5	Deliberativ	Day	5	3	6	4	53
13	ceba95	25	m	Uni	condition2	09/15/2020 21:03:08	session2	retrieval	laeufer_milbe.jpg	Untergrund	1	18	3831	2	nacheinander	65855	correct	55	12hours	difficulty 6	7	3	3.5	Deliberativ	Day	5	3	6	4	53
13	ceba95	25	m	Uni	condition2	09/15/2020 21:03:15	session2	retrieval	nacktmull_milbe.jpg	Untergrund	1	18	2022	2	nacheinander	74114	incorrect	56	12hours	difficulty 6	7	2	5	Deliberativ	Day	5	3	6	4	53
13	ceba95	25	m	Uni	condition2	09/15/2020 21:03:22	session2	retrieval	ohrwurm_laeufer.jpg	Untergrund	1	18	2764	2	nacheinander	80922	incorrect	57	12hours	difficulty 6	7	1	4	Deliberativ	Day	5	3	6	4	53
13	ceba95	25	m	Uni	condition2	09/15/2020 21:03:31	session2	retrieval	nacktmull_wurm.jpg	Untergrund	1	18	2199	2	nacheinander	89648	incorrect	58	12hours	difficulty 6	7	3	4	Deliberativ	Day	5	3	6	4	53
13	ceba95	25	m	Uni	condition2	09/15/2020 21:03:38	session2	retrieval	wurm_milbe.jpg	Untergrund	1	18	3258	2	nacheinander	96139	incorrect	59	12hours	difficulty 6	7	1	4	Deliberativ	Day	5	3	6	4	53
13	ceba95	25	m	Uni	condition2	09/15/2020 21:03:47	session2	retrieval	ohrwurm_milbe.jpg	Untergrund	1	18	3399	2	nacheinander	104131	incorrect	60	12hours	difficulty 6	7	4	5.5	Deliberativ	Day	5	3	6	4	53
13	ceba95	25	m	Uni	condition2	09/15/2020 21:04:06	session2	retrieval	glueh_flughund.jpg	Daemmerung	2	7	4630	1	zusammen	122334	correct	51	12hours	difficulty 1	6	3	3	Deliberativ	Day	5	3	6	4	53
13	ceba95	25	m	Uni	condition2	09/15/2020 21:04:15	session2	retrieval	kobold_zibet.jpg	Daemmerung	2	7	3777	1	zusammen	132379	incorrect	52	12hours	difficulty 1	6	8	1	Deliberativ	Day	5	3	6	4	53
13	ceba95	25	m	Uni	condition2	09/15/2020 21:04:22	session2	retrieval	kobold_flughund.jpg	Daemmerung	2	7	2412	1	zusammen	140554	incorrect	53	12hours	difficulty 1	6	2	2.5	Deliberativ	Day	5	3	6	4	53
13	ceba95	25	m	Uni	condition2	09/15/2020 21:04:30	session2	retrieval	kbaer_kobold.jpg	Daemmerung	2	7	2845	1	zusammen	147962	incorrect	54	12hours	difficulty 1	6	3	1	Deliberativ	Day	5	3	6	4	53
13	ceba95	25	m	Uni	condition2	09/15/2020 21:04:38	session2	retrieval	glueh_zibet.jpg	Daemmerung	2	7	3557	1	zusammen	155638	incorrect	55	12hours	difficulty 1	6	3	1.5	Deliberativ	Day	5	3	6	4	53
13	ceba95	25	m	Uni	condition2	09/15/2020 21:04:45	session2	retrieval	kbaer_flughund.jpg	Daemmerung	2	7	2452	1	zusammen	163480	correct	56	12hours	difficulty 1	6	1	2.5	Deliberativ	Day	5	3	6	4	53
13	ceba95	25	m	Uni	condition2	09/15/2020 21:04:53	session2	retrieval	flughund_zibet.jpg	Daemmerung	2	7	4312	1	zusammen	170220	incorrect	57	12hours	difficulty 1	6	6	2.5	Deliberativ	Day	5	3	6	4	53
13	ceba95	25	m	Uni	condition2	09/15/2020 21:05:01	session2	retrieval	kobold_glueh.jpg	Daemmerung	2	7	2542	1	zusammen	178830	incorrect	58	12hours	difficulty 1	7	5	1.5	Deliberativ	Day	5	3	6	4	53
13	ceba95	25	m	Uni	condition2	09/15/2020 21:05:11	session2	retrieval	kbaer_glueh.jpg	Daemmerung	2	7	5287	1	zusammen	187039	incorrect	59	12hours	difficulty 1	7	2	1.5	Deliberativ	Day	5	3	6	4	53
13	ceba95	25	m	Uni	condition2	09/15/2020 21:05:18	session2	retrieval	kbaer_zibet.jpg	Daemmerung	2	7	2884	1	zusammen	196633	incorrect	60	12hours	difficulty 1	6	5	1	Deliberativ	Day	5	3	6	4	53
13	ceba95	25	m	Uni	condition2	09/15/2020 21:05:40	session2	retrieval	schildkroete_schwert.jpg	Wrack	3	9	7086	2	nacheinander	213318	correct	51	12hours	difficulty 3	4	4	1.5	Deliberativ	Day	5	3	6	4	53
13	ceba95	25	m	Uni	condition2	09/15/2020 21:05:48	session2	retrieval	oktopuss_schwert.jpg	Wrack	3	9	3231	2	nacheinander	226048	incorrect	52	12hours	difficulty 3	4	5	4	Deliberativ	Day	5	3	6	4	53
13	ceba95	25	m	Uni	condition2	09/15/2020 21:05:56	session2	retrieval	oktopuss_kugel.jpg	Wrack	3	9	2251	1	zusammen	234324	correct	53	12hours	difficulty 3	4	2	4.5	Deliberativ	Day	5	3	6	4	53
13	ceba95	25	m	Uni	condition2	09/15/2020 21:06:03	session2	retrieval	oktopuss_schildkroete.jpg	Wrack	3	9	2050	1	zusammen	241582	correct	54	12hours	difficulty 3	3	1	4.5	Deliberativ	Day	5	3	6	4	53
13	ceba95	25	m	Uni	condition2	09/15/2020 21:06:11	session2	retrieval	schwert_piranha.jpg	Wrack	3	9	3774	2	nacheinander	248473	correct	55	12hours	difficulty 3	6	7	1	Deliberativ	Day	5	3	6	4	53
13	ceba95	25	m	Uni	condition2	09/15/2020 21:06:20	session2	retrieval	oktopuss_piranha.jpg	Wrack	3	9	2822	2	nacheinander	256465	correct	56	12hours	difficulty 3	6	2	4	Deliberativ	Day	5	3	6	4	53
13	ceba95	25	m	Uni	condition2	09/15/2020 21:06:32	session2	retrieval	piranha_kugel.jpg	Wrack	3	9	4730	1	zusammen	266126	incorrect	57	12hours	difficulty 3	4	4	1.5	Deliberativ	Day	5	3	6	4	53
13	ceba95	25	m	Uni	condition2	09/15/2020 21:06:42	session2	retrieval	schildkroete_piranha.jpg	Wrack	3	9	4370	1	zusammen	277305	incorrect	58	12hours	difficulty 3	6	3	1.5	Deliberativ	Day	5	3	6	4	53
13	ceba95	25	m	Uni	condition2	09/15/2020 21:07:03	session2	retrieval	schildkroete_kugel.jpg	Wrack	3	9	15422	1	zusammen	287616	correct	59	12hours	difficulty 3	4	1	2	Deliberativ	Day	5	3	6	4	53
13	ceba95	25	m	Uni	condition2	09/15/2020 21:07:15	session2	retrieval	schwert_kugel.jpg	Wrack	3	9	6268	2	nacheinander	308556	correct	60	12hours	difficulty 3	4	3	1.5	Deliberativ	Day	5	3	6	4	53
13	ceba95	25	m	Uni	condition2	09/15/2020 21:07:34	session2	retrieval	libelle_pfauenauge.jpg	Seerose	4	2	4530	2	nacheinander	330030	correct	51	12hours	difficulty 2	4	6	2	Deliberativ	Day	5	3	6	4	53
13	ceba95	25	m	Uni	condition2	09/15/2020 21:07:43	session2	retrieval	windenschwaermer_hummel.jpg	Seerose	4	2	3695	1	zusammen	340374	correct	52	12hours	difficulty 2	4	1	3	Deliberativ	Day	5	3	6	4	53
13	ceba95	25	m	Uni	condition2	09/15/2020 21:08:06	session2	retrieval	pfauenauge_hummel.jpg	Seerose	4	2	17023	2	nacheinander	349902	correct	53	12hours	difficulty 2	4	5	2	Deliberativ	Day	5	3	6	4	53
13	ceba95	25	m	Uni	condition2	09/15/2020 21:08:14	session2	retrieval	libelle_goldfliege.jpg	Seerose	4	2	3270	2	nacheinander	371542	correct	54	12hours	difficulty 2	4	4	2	Deliberativ	Day	5	3	6	4	53
13	ceba95	25	m	Uni	condition2	09/15/2020 21:08:23	session2	retrieval	windenschwaermer_goldfliege.jpg	Seerose	4	2	3757	1	zusammen	379751	incorrect	55	12hours	difficulty 2	4	2	2	Deliberativ	Day	5	3	6	4	53
13	ceba95	25	m	Uni	condition2	09/15/2020 21:08:38	session2	retrieval	libelle_hummel.jpg	Seerose	4	2	9459	2	nacheinander	388311	incorrect	56	12hours	difficulty 2	4	1	3	Deliberativ	Day	5	3	6	4	53
13	ceba95	25	m	Uni	condition2	09/15/2020 21:08:45	session2	retrieval	goldfliege_hummel.jpg	Seerose	4	2	2083	2	nacheinander	404011	correct	57	12hours	difficulty 2	4	3	2	Deliberativ	Day	5	3	6	4	53
13	ceba95	25	m	Uni	condition2	09/15/2020 21:08:53	session2	retrieval	windenschwaermer_pfauenauge.jpg	Seerose	4	2	2566	2	nacheinander	411186	correct	58	12hours	difficulty 2	3	4	2	Deliberativ	Day	5	3	6	4	53
13	ceba95	25	m	Uni	condition2	09/15/2020 21:09:04	session2	retrieval	windenschwaermer_libelle.jpg	Seerose	4	2	5911	2	nacheinander	418644	incorrect	59	12hours	difficulty 2	4	2	3	Deliberativ	Day	5	3	6	4	53
13	ceba95	25	m	Uni	condition2	09/15/2020 21:09:11	session2	retrieval	goldfliege_pfauenauge.jpg	Seerose	4	2	3340	2	nacheinander	428805	correct	60	12hours	difficulty 2	3	2	1	Deliberativ	Day	5	3	6	4	53
13	ceba95	25	m	Uni	condition2	09/15/2020 21:09:35	session2	retrieval	marder_pfau.jpg	Fluss	5	11	10752	2	nacheinander	445540	correct	51	12hours	difficulty 5	7	4	2	Deliberativ	Day	5	3	6	4	53
13	ceba95	25	m	Uni	condition2	09/15/2020 21:09:46	session2	retrieval	marder_wasch.jpg	Fluss	5	11	6274	2	nacheinander	460790	incorrect	52	12hours	difficulty 5	7	3	6	Deliberativ	Day	5	3	6	4	53
13	ceba95	25	m	Uni	condition2	09/15/2020 21:09:56	session2	retrieval	specht_wasch.jpg	Fluss	5	11	5656	2	nacheinander	471602	incorrect	53	12hours	difficulty 5	7	1	6.5	Deliberativ	Day	5	3	6	4	53
13	ceba95	25	m	Uni	condition2	09/15/2020 21:10:04	session2	retrieval	flug_specht.jpg	Fluss	5	11	2966	2	nacheinander	481763	incorrect	54	12hours	difficulty 5	7	1	3	Deliberativ	Day	5	3	6	4	53
13	ceba95	25	m	Uni	condition2	09/15/2020 21:10:10	session2	retrieval	flug_wasch.jpg	Fluss	5	11	2357	2	nacheinander	489038	incorrect	55	12hours	difficulty 5	7	2	5.5	Deliberativ	Day	5	3	6	4	53
13	ceba95	25	m	Uni	condition2	09/15/2020 21:10:20	session2	retrieval	flug_pfau.jpg	Fluss	5	11	5630	2	nacheinander	495278	correct	56	12hours	difficulty 5	7	5	1.5	Deliberativ	Day	5	3	6	4	53
13	ceba95	25	m	Uni	condition2	09/15/2020 21:10:27	session2	retrieval	wasch_pfau.jpg	Fluss	5	11	2435	2	nacheinander	505373	incorrect	57	12hours	difficulty 5	7	7	5	Deliberativ	Day	5	3	6	4	53
13	ceba95	25	m	Uni	condition2	09/15/2020 21:10:33	session2	retrieval	specht_pfau.jpg	Fluss	5	11	2558	2	nacheinander	511997	correct	58	12hours	difficulty 5	7	6	2.5	Deliberativ	Day	5	3	6	4	53
13	ceba95	25	m	Uni	condition2	09/15/2020 21:10:41	session2	retrieval	marder_specht.jpg	Fluss	5	11	3249	2	nacheinander	518320	incorrect	59	12hours	difficulty 5	7	2	3.5	Deliberativ	Day	5	3	6	4	53
13	ceba95	25	m	Uni	condition2	09/15/2020 21:10:47	session2	retrieval	flug_marder.jpg	Fluss	5	11	1875	2	nacheinander	525929	incorrect	60	12hours	difficulty 5	7	1	2.5	Deliberativ	Day	5	3	6	4	53
13	ceba95	25	m	Uni	condition2	09/15/2020 21:11:07	session2	retrieval	luchs_geier.jpg	Gebirge	6	10	3757	1	zusammen	542297	correct	51	12hours	difficulty 4	6	1	2.5	Deliberativ	Day	5	3	6	4	53
13	ceba95	25	m	Uni	condition2	09/15/2020 21:11:15	session2	retrieval	hermelin_luchs.jpg	Gebirge	6	10	3798	1	zusammen	552675	correct	52	12hours	difficulty 4	4	1	6	Deliberativ	Day	5	3	6	4	53
13	ceba95	25	m	Uni	condition2	09/15/2020 21:11:24	session2	retrieval	hermelin_gems.jpg	Gebirge	6	10	2765	1	zusammen	560684	correct	53	12hours	difficulty 4	4	7	5	Deliberativ	Day	5	3	6	4	53
13	ceba95	25	m	Uni	condition2	09/15/2020 21:11:34	session2	retrieval	hermelin_murmel.jpg	Gebirge	6	10	6690	1	zusammen	568793	correct	54	12hours	difficulty 4	4	4	5	Deliberativ	Day	5	3	6	4	53
13	ceba95	25	m	Uni	condition2	09/15/2020 21:11:42	session2	retrieval	gems_geier.jpg	Gebirge	6	10	2994	1	zusammen	579888	incorrect	55	12hours	difficulty 4	6	5	1.5	Deliberativ	Day	5	3	6	4	53
13	ceba95	25	m	Uni	condition2	09/15/2020 21:11:51	session2	retrieval	murmel_luchs.jpg	Gebirge	6	10	4200	2	nacheinander	587580	incorrect	56	12hours	difficulty 4	6	3	3	Deliberativ	Day	5	3	6	4	53
13	ceba95	25	m	Uni	condition2	09/15/2020 21:11:58	session2	retrieval	hermelin_geier.jpg	Gebirge	6	10	2614	1	zusammen	596039	correct	57	12hours	difficulty 4	4	2	4.5	Deliberativ	Day	5	3	6	4	53
13	ceba95	25	m	Uni	condition2	09/15/2020 21:12:04	session2	retrieval	gems_luchs.jpg	Gebirge	6	10	2142	1	zusammen	602980	incorrect	58	12hours	difficulty 4	6	6	3	Deliberativ	Day	5	3	6	4	53
13	ceba95	25	m	Uni	condition2	09/15/2020 21:12:13	session2	retrieval	murmel_geier.jpg	Gebirge	6	10	3344	2	nacheinander	609638	correct	59	12hours	difficulty 4	6	2	1.5	Deliberativ	Day	5	3	6	4	53
13	ceba95	25	m	Uni	condition2	09/15/2020 21:12:32	session2	retrieval	gems_murmel.jpg	Gebirge	6	10	14382	2	nacheinander	618314	correct	60	12hours	difficulty 4	7	3	2	Deliberativ	Day	5	3	6	4	53
14	anma01	19	f	Matura	condition1	09/17/2020 20:57:47	session2	retrieval	nashornkaefer_schabe.jpg	Garten	1	15	5111	1	zusammen	46134	incorrect	51	12hours	difficulty 3	6	2	1	Deliberativ	Day	7	4	12	7	53
14	anma01	19	f	Matura	condition1	09/17/2020 20:57:57	session2	retrieval	nashornkaefer_spinne.jpg	Garten	1	15	3290	1	zusammen	56378	incorrect	52	12hours	difficulty 3	6	4	1	Deliberativ	Day	7	4	12	7	53
14	anma01	19	f	Matura	condition1	09/17/2020 20:58:04	session2	retrieval	nashornkaefer_heuschrecke.jpg	Garten	1	15	3563	1	zusammen	64821	correct	53	12hours	difficulty 3	6	5	4.5	Deliberativ	Day	7	4	12	7	53
14	anma01	19	f	Matura	condition1	09/17/2020 20:58:11	session2	retrieval	nashornkaefer_tausendfuessler.jpg	Garten	1	15	3211	1	zusammen	72279	incorrect	54	12hours	difficulty 3	4	2	1.5	Deliberativ	Day	7	4	12	7	53
14	anma01	19	f	Matura	condition1	09/17/2020 20:58:19	session2	retrieval	tausendfuessler_spinne.jpg	Garten	1	15	4271	1	zusammen	79487	incorrect	55	12hours	difficulty 3	4	6	1.5	Deliberativ	Day	7	4	12	7	53
14	anma01	19	f	Matura	condition1	09/17/2020 20:58:24	session2	retrieval	heuschrecke_spinne.jpg	Garten	1	15	1750	2	nacheinander	87279	incorrect	56	12hours	difficulty 3	6	1	4.5	Deliberativ	Day	7	4	12	7	53
14	anma01	19	f	Matura	condition1	09/17/2020 20:58:31	session2	retrieval	schabe_spinne.jpg	Garten	1	15	3439	2	nacheinander	92568	correct	57	12hours	difficulty 3	6	2	1	Deliberativ	Day	7	4	12	7	53
14	anma01	19	f	Matura	condition1	09/17/2020 20:58:37	session2	retrieval	tausendfuessler_schabe.jpg	Garten	1	15	2030	1	zusammen	99526	incorrect	58	12hours	difficulty 3	6	4	1.5	Deliberativ	Day	7	4	12	7	53
14	anma01	19	f	Matura	condition1	09/17/2020 20:58:43	session2	retrieval	heuschrecke_schabe.jpg	Garten	1	15	2098	2	nacheinander	105115	incorrect	59	12hours	difficulty 3	6	3	4.5	Deliberativ	Day	7	4	12	7	53
14	anma01	19	f	Matura	condition1	09/17/2020 20:58:48	session2	retrieval	tausendfuessler_heuschrecke.jpg	Garten	1	15	1903	2	nacheinander	111105	incorrect	60	12hours	difficulty 3	6	7	5	Deliberativ	Day	7	4	12	7	53
14	anma01	19	f	Matura	condition1	09/17/2020 20:59:07	session2	retrieval	tucan_panda.jpg	Dschungel	2	17	4619	2	nacheinander	126589	correct	51	12hours	difficulty 5	4	4	1	Deliberativ	Day	7	4	12	7	53
14	anma01	19	f	Matura	condition1	09/17/2020 20:59:17	session2	retrieval	orangutan_panda.jpg	Dschungel	2	17	5252	2	nacheinander	136200	incorrect	52	12hours	difficulty 5	3	1	2	Deliberativ	Day	7	4	12	7	53
14	anma01	19	f	Matura	condition1	09/17/2020 20:59:25	session2	retrieval	tiger_orangutan.jpg	Dschungel	2	17	3438	1	zusammen	145376	correct	53	12hours	difficulty 5	4	2	6	Deliberativ	Day	7	4	12	7	53
14	anma01	19	f	Matura	condition1	09/17/2020 20:59:34	session2	retrieval	tiger_schlange.jpg	Dschungel	2	17	4402	1	zusammen	153502	correct	54	12hours	difficulty 5	6	1	7	Deliberativ	Day	7	4	12	7	53
14	anma01	19	f	Matura	condition1	09/17/2020 20:59:40	session2	retrieval	tiger_panda.jpg	Dschungel	2	17	2407	2	nacheinander	161611	incorrect	55	12hours	difficulty 5	6	3	5	Deliberativ	Day	7	4	12	7	53
14	anma01	19	f	Matura	condition1	09/17/2020 20:59:45	session2	retrieval	tucan_orangutan.jpg	Dschungel	2	17	1863	2	nacheinander	167968	correct	56	12hours	difficulty 5	4	5	2	Deliberativ	Day	7	4	12	7	53
14	anma01	19	f	Matura	condition1	09/17/2020 20:59:58	session2	retrieval	orangutan_schlange.jpg	Dschungel	2	17	7819	2	nacheinander	173557	incorrect	57	12hours	difficulty 5	4	1	4	Deliberativ	Day	7	4	12	7	53
[truncated: 1,903 more rows]

## Sheet: unconscious_original_day_1
subject	alias	condition1	age	sex	edu	date	session1	enc_retr	stimulus	scenery	clip_nr	choreography	rt	button	given_answer	time	port_code	accuracy	retention	difficulty	attention_time	attention_acc	Var24	Var25	del_style	Day_Night	digit_raw	digit_span	corsi_raw	corsi_span	chrono
[truncated: 77,527 more rows]

[truncated: 5 more sheets: unconscious_original_day_2, unconscious_original_OAT, unconscious_replication_day_1, unconscious_replication_day_2, unconscious_replication_OAT]
